# Supplementary material for: Bis(1-ferrocenylmethyl­idene-4-phenyl­thiosemicarbazidato-κ2 N 1,S)zinc(II) monohydrate
Source: Acta Crystallogr Sect E Struct Rep Online. 2009 Nov 7;65(Pt 12):m1524–5. doi: 10.1107/S1600536809046078 (PMC2971859; doi:10.1107/S1600536809046078)
Supplement: Supplementary file 1 [file e-65-m1524-sup1.cif]

##############################################################################
###                                                                        ###
###        Electronic paper (Acta Crystallographica Section E)             ###
###                                                                        ###
##############################################################################
#                                                                            #
# This CIF contains the data in a paper accepted for publication in Acta     #
# Crystallographica Section E. It conforms to the requirements of Notes      #
# for Authors for Section E, and has been peer reviewed under the auspices   #
# of the IUCr Commission on Journals.                                        #
#                                                                            #
# Full details of the Crystallographic Information File format               #
# are given in the paper "The Crystallographic Information File (CIF):       #
# a New Standard Archive File for Crystallography" by S. R. Hall, F. H.      #
# Allen and I. D. Brown [Acta Cryst. (1991), A47, 655-685].                  #
#                                                                            #
# The current version of the core CIF dictionary is obtainable from          #
# ftp://ftp.iucr.org/pub/cif_core.dic. The current version number is 2.4.    #
#                                                                            #
# Software is freely available for graphical display of the structure(s) in  #
# this CIF.  For information consult the CIF home page http://www.iucr.org/  #
# cif/home.html                                                              #
#                                                                            #
# This file may be used for bona fide research purposes within the           #
# scientific community so long as proper attribution is given to the journal # 
# article from which it was obtained.                                        #
#                                                                            #
##############################################################################
                                             
data_global
_audit_creation_method     'form.cif (version 2.0)'
_journal_data_validation_number     ?
_journal_date_recd_electronic     2009-10-27
_journal_date_accepted     2009-11-02
_journal_name_full     'Acta Crystallographica, Section E'
_journal_year     2009
_journal_volume     65
_journal_issue     12
_journal_page_first     m1524
_journal_page_last     m1525
_journal_paper_category     QM
_journal_coeditor_code     CI2959
_publ_contact_author_name     'Prof. Fun, Hoong-Kun'
_publ_contact_author_address
;
      X-ray Crystallography Unit
      School of Physics
      Universiti Sains Malaysia
      11800 USM, Penang
      MALAYSIA
;
_publ_contact_author_email     'hkfun@usm.my'
_publ_contact_author_fax     '604 6579150'
_publ_contact_author_phone     '604 6533652'
_publ_section_title
;\
Bis(1-ferrocenylmethylidene-4-phenylthiosemicarbazidato-\k^2^<i>N</i>^1^,\
<i>S</i>)zinc(II) monohydrate
;
loop_
    _publ_author_name
    _publ_author_footnote
    _publ_author_address
    'M. R. Vikneswaran' ?
;
      School of Chemical Sciences
      Universiti Sains Malaysia
      11800 USM, Penang
      Malaysia
;
    'Siang Guan Teoh' ?
;
      School of Chemical Sciences
      Universiti Sains Malaysia
      11800 USM, Penang
      Malaysia
;
    'Chin Sing Yeap'
;
      Thomson Reuters ResearcherID: A-5523-2009.
;
;
      X-ray Crystallography Unit
      School of Physics
      Universiti Sains Malaysia
      11800 USM, Penang
      Malaysia
;
    'Hoong-Kun Fun'
;
      Thomson Reuters ResearcherID: A-3561-2009.
;
;     X-ray Crystallography Unit
      School of Physics
      Universiti Sains Malaysia
      11800 USM, Penang
      Malaysia
;
data_I
_audit_creation_method     SHELXL-97
_chemical_name_systematic
;
Bis(1-ferrocenylmethylidene-4-phenylthiosemicarbazidato-
\k^2^<i>N</i>^1^,<i>S</i>)zinc(II) monohydrate
;
_chemical_name_common     ?
_chemical_formula_moiety     'C36 H32 Fe2 N6 S2 Zn, H2 O'
_chemical_formula_sum     'C36 H34 Fe2 N6 O S2 Zn'
_chemical_formula_iupac     '[Fe2 Zn (C5 H5)2 (C13 H11 N3 S)2], H2 O'
_chemical_formula_weight     807.88
_chemical_melting_point     ?
_symmetry_cell_setting     Monoclinic
_symmetry_space_group_name_H-M     'P 21'
_symmetry_space_group_name_Hall     'P 2yb'
loop_
    _symmetry_equiv_pos_as_xyz
    'x, y, z'
    '-x, y+1/2, -z'
_cell_length_a     10.4500(5)
_cell_length_b     10.4892(5)
_cell_length_c     15.9377(7)
_cell_angle_alpha     90.00
_cell_angle_beta     104.277(2)
_cell_angle_gamma     90.00
_cell_volume     1693.01(14)
_cell_formula_units_Z     2
_cell_measurement_reflns_used     7082
_cell_measurement_theta_min     2.35
_cell_measurement_theta_max     30.07
_cell_measurement_temperature     100.00(10)
_exptl_crystal_description     Needle
_exptl_crystal_colour     brown
_exptl_crystal_size_max     0.65
_exptl_crystal_size_mid     0.17
_exptl_crystal_size_min     0.09
_exptl_crystal_density_diffrn     1.585
_exptl_crystal_density_meas     ?
_exptl_crystal_density_method     'not measured'
_exptl_crystal_F_000     828
_exptl_absorpt_coefficient_mu     1.712
_exptl_absorpt_correction_type     multi-scan
_exptl_absorpt_process_details     '(<i>SADABS</i>; Bruker, 2005)'
_exptl_absorpt_correction_T_min     0.4016
_exptl_absorpt_correction_T_max     0.8584
_exptl_special_details
;
The crystal was placed in the cold stream of an Oxford Cyrosystems Cobra
open-flow nitrogen cryostat (Cosier & Glazer, 1986) operating at 100.0 (1) K.
;
_diffrn_ambient_temperature     100.00(10)
_diffrn_radiation_type     MoK\a
_diffrn_radiation_wavelength     0.71073
_diffrn_radiation_source     'fine-focus sealed tube'
_diffrn_radiation_monochromator     graphite
_diffrn_measurement_device_type
;
Bruker SMART APEXII CCD area-detector
;
_diffrn_measurement_method     '\f and \w'
_diffrn_detector_area_resol_mean     ?
_diffrn_reflns_number     17262
_diffrn_reflns_av_R_equivalents     0.0499
_diffrn_reflns_av_sigmaI/netI     0.0746
_diffrn_reflns_theta_min     2.12
_diffrn_reflns_theta_max     27.50
_diffrn_reflns_theta_full     27.50
_diffrn_measured_fraction_theta_max     1.000
_diffrn_measured_fraction_theta_full     1.000
_diffrn_reflns_limit_h_min     -13
_diffrn_reflns_limit_h_max     13
_diffrn_reflns_limit_k_min     -13
_diffrn_reflns_limit_k_max     13
_diffrn_reflns_limit_l_min     -20
_diffrn_reflns_limit_l_max     20
_diffrn_standards_number     0
_diffrn_standards_interval_count     .
_diffrn_standards_interval_time     .
_diffrn_standards_decay_%     ?
_refine_special_details
;
Refinement of <i>F</i>^2^ against ALL reflections. The weighted <i>R</i>-factor
<i>wR</i> and goodness of fit <i>S</i> are based on <i>F</i>^2^, conventional
<i>R</i>-factors <i>R</i> are based on <i>F</i>, with <i>F</i> set to zero for
negative <i>F</i>^2^. The threshold expression of <i>F</i>^2^ >
\s(<i>F</i>^2^) is used only for calculating <i>R</i>-factors(gt) <i>etc</i>.
and is not relevant to the choice of reflections for refinement.
<i>R</i>-factors based on <i>F</i>^2^ are statistically about twice as large
as those based on <i>F</i>, and <i>R</i>- factors based on ALL data will be
even larger.
;
_reflns_number_total     7565
_reflns_number_gt     5980
_reflns_threshold_expression     I>2\s(I)
_refine_ls_structure_factor_coef     Fsqd
_refine_ls_matrix_type     full
_refine_ls_R_factor_all     0.0932
_refine_ls_R_factor_gt     0.0688
_refine_ls_wR_factor_gt     0.1589
_refine_ls_wR_factor_ref     0.1741
_refine_ls_goodness_of_fit_ref     1.091
_refine_ls_restrained_S_all     1.080
_refine_ls_number_reflns     7565
_refine_ls_number_parameters     473
_refine_ls_number_restraints     163
_refine_ls_hydrogen_treatment     constr
_refine_ls_weighting_scheme     calc
_refine_ls_weighting_details
          'calc w=1/[\s^2^(Fo^2^)+(0.0767P)^2^+6.158P] where P=(Fo^2^+2Fc^2^)/3'
_atom_sites_solution_hydrogens     geom
_atom_sites_solution_primary     direct
_atom_sites_solution_secondary     difmap
_refine_ls_shift/su_max     0.000
_refine_ls_shift/su_mean     0.000
_refine_diff_density_max     2.434
_refine_diff_density_min     -0.707
_refine_ls_extinction_method     none
_refine_ls_extinction_coef     ?
_refine_ls_abs_structure_details     'Flack (1983), 3458 Friedel pairs'
_refine_ls_abs_structure_Flack     0.50(2)
loop_
    _atom_type_symbol
    _atom_type_description
    _atom_type_scat_dispersion_real
    _atom_type_scat_dispersion_imag
    _atom_type_scat_source
    'C' 'C' 0.0033 0.0016
                         'International Tables Vol C Tables 4.2.6.8 and 6.1.1.4'
    'H' 'H' 0.0000 0.0000
                         'International Tables Vol C Tables 4.2.6.8 and 6.1.1.4'
    'N' 'N' 0.0061 0.0033
                         'International Tables Vol C Tables 4.2.6.8 and 6.1.1.4'
    'O' 'O' 0.0106 0.0060
                         'International Tables Vol C Tables 4.2.6.8 and 6.1.1.4'
    'S' 'S' 0.1246 0.1234
                         'International Tables Vol C Tables 4.2.6.8 and 6.1.1.4'
    'Fe' 'Fe' 0.3463 0.8444
                         'International Tables Vol C Tables 4.2.6.8 and 6.1.1.4'
    'Zn' 'Zn' 0.2839 1.4301
                         'International Tables Vol C Tables 4.2.6.8 and 6.1.1.4'
_computing_data_collection     'APEX2 (Bruker, 2005)'
_computing_cell_refinement     'SAINT (Bruker, 2005)'
_computing_data_reduction     'SAINT (Bruker, 2005)'
_computing_structure_solution     'SHELXTL (Sheldrick, 2008)'
_computing_structure_refinement     'SHELXTL (Sheldrick, 2008)'
_computing_molecular_graphics     'SHELXTL (Sheldrick, 2008)'
_computing_publication_material
;
SHELXTL (Sheldrick, 2008) and PLATON (Spek, 2009)
;
loop_
    _atom_site_type_symbol
    _atom_site_label
    _atom_site_fract_x
    _atom_site_fract_y
    _atom_site_fract_z
    _atom_site_U_iso_or_equiv
    _atom_site_adp_type
    _atom_site_calc_flag
    _atom_site_refinement_flags
    _atom_site_occupancy
    _atom_site_disorder_assembly
    _atom_site_disorder_group
    Zn Zn1 0.68442(7) -0.01485(8) 0.26651(5) 0.02324(19) Uani d . 1 . .
    Fe Fe1 0.12446(9) -0.05464(9) 0.06968(6) 0.0193(2) Uani d . 1 . .
    Fe Fe2 0.63054(10) -0.01196(12) 0.62280(7) 0.0290(2) Uani d . 1 A .
    S S1 0.75745(19) -0.21576(18) 0.25244(13) 0.0247(4) Uani d . 1 . .
    S S2 0.7687(2) 0.17743(18) 0.24276(12) 0.0252(4) Uani d . 1 . .
    N N1 0.5012(5) -0.0784(6) 0.2047(4) 0.0243(14) Uani d . 1 . .
    N N2 0.4886(6) -0.2052(6) 0.1768(4) 0.0237(13) Uani d . 1 . .
    N N3 0.5994(6) -0.3911(6) 0.1667(4) 0.0255(13) Uani d . 1 . .
    H H3B 0.6710 -0.4327 0.1880 0.031 Uiso calc R 1 . .
    N N4 0.6628(6) 0.0603(6) 0.3798(4) 0.0271(14) Uani d . 1 A .
    N N5 0.7259(7) 0.1747(6) 0.4074(4) 0.0288(14) Uani d . 1 . .
    N N6 0.8466(7) 0.3400(6) 0.3717(4) 0.0290(14) Uani d . 1 . .
    H H6B 0.8763 0.3752 0.3315 0.035 Uiso calc R 1 . .
    C C1 0.0105(9) 0.0322(9) -0.0384(6) 0.0346(19) Uani d . 1 . .
    H H1A -0.0719 0.0784 -0.0410 0.042 Uiso calc R 1 . .
    C C2 0.0203(11) -0.0972(9) -0.0521(5) 0.041(2) Uani d . 1 . .
    H H2A -0.0525 -0.1582 -0.0687 0.049 Uiso calc R 1 . .
    C C3 0.1618(11) -0.1233(10) -0.0410(5) 0.043(3) Uani d . 1 . .
    H H3A 0.2006 -0.2066 -0.0476 0.052 Uiso calc R 1 . .
    C C4 0.2298(8) -0.0139(11) -0.0172(5) 0.040(2) Uani d . 1 . .
    H H4A 0.3260 -0.0046 -0.0043 0.048 Uiso calc R 1 . .
    C C5 0.1380(10) 0.0859(9) -0.0156(7) 0.042(2) Uani d . 1 . .
    H H5A 0.1595 0.1756 -0.0014 0.051 Uiso calc R 1 . .
    C C6 0.1992(8) -0.1840(7) 0.1668(4) 0.0254(16) Uani d . 1 . .
    H H6A 0.2461 -0.2631 0.1607 0.031 Uiso calc R 1 . .
    C C7 0.0600(8) -0.1709(8) 0.1560(5) 0.0258(16) Uani d . 1 . .
    H H7A -0.0055 -0.2393 0.1407 0.031 Uiso calc R 1 . .
    C C8 0.0331(7) -0.0438(8) 0.1694(4) 0.0277(17) Uani d . 1 . .
    H H8A -0.0550 -0.0082 0.1651 0.033 Uiso calc R 1 . .
    C C9 0.1525(8) 0.0270(8) 0.1892(5) 0.0284(17) Uani d . 1 . .
    H H9A 0.1612 0.1184 0.2021 0.034 Uiso calc R 1 . .
    C C10 0.2585(7) -0.0599(8) 0.1873(4) 0.0228(14) Uani d . 1 . .
    C C11A 0.664(3) -0.157(2) 0.7124(14) 0.046(5) Uani d PDU 0.55 A 1
    H H11A 0.5996 -0.2050 0.7354 0.055 Uiso calc PR 0.55 A 1
    C C12A 0.739(2) -0.047(2) 0.7480(12) 0.050(5) Uani d PDU 0.55 A 1
    H H12A 0.7269 -0.0007 0.7988 0.059 Uiso calc PR 0.55 A 1
    C C13A 0.823(2) -0.009(3) 0.7001(18) 0.059(5) Uani d PDU 0.55 A 1
    H H13A 0.8817 0.0651 0.7116 0.070 Uiso calc PR 0.55 A 1
    C C14A 0.806(5) -0.090(5) 0.629(3) 0.048(4) Uani d PDU 0.55 A 1
    H H14A 0.8541 -0.0846 0.5832 0.057 Uiso calc PR 0.55 A 1
    C C15A 0.711(3) -0.180(3) 0.6317(16) 0.053(5) Uani d PDU 0.55 A 1
    H H15A 0.6833 -0.2510 0.5910 0.064 Uiso calc PR 0.55 A 1
    C C11B 0.623(3) -0.194(2) 0.671(2) 0.048(5) Uani d PDU 0.45 A 2
    H H11B 0.5449 -0.2435 0.6731 0.057 Uiso calc PR 0.45 A 2
    C C12B 0.696(3) -0.106(3) 0.7340(16) 0.046(6) Uani d PDU 0.45 A 2
    H H12B 0.6720 -0.0847 0.7882 0.056 Uiso calc PR 0.45 A 2
    C C13B 0.801(3) -0.058(3) 0.7100(17) 0.045(5) Uani d PDU 0.45 A 2
    H H13B 0.8650 0.0023 0.7433 0.055 Uiso calc PR 0.45 A 2
    C C14B 0.804(6) -0.112(6) 0.630(3) 0.048(4) Uani d PDU 0.45 A 2
    H H14B 0.8687 -0.0911 0.5971 0.057 Uiso calc PR 0.45 A 2
    C C15B 0.700(3) -0.197(3) 0.603(2) 0.048(5) Uani d PDU 0.45 A 2
    H H15B 0.6789 -0.2462 0.5490 0.058 Uiso calc PR 0.45 A 2
    C C16 0.4511(8) 0.0066(11) 0.5369(5) 0.044(2) Uani d . 1 A .
    H H16A 0.3927 -0.0633 0.5105 0.052 Uiso calc R 1 . .
    C C17 0.4488(8) 0.0706(10) 0.6144(6) 0.040(2) Uani d . 1 A .
    H H17A 0.3898 0.0506 0.6518 0.048 Uiso calc R 1 . .
    C C18 0.5481(10) 0.1664(8) 0.6309(5) 0.035(2) Uani d . 1 . .
    H H18A 0.5690 0.2243 0.6807 0.042 Uiso calc R 1 A .
    C C19 0.6136(10) 0.1610(8) 0.5606(6) 0.038(2) Uani d . 1 A .
    H H19A 0.6871 0.2152 0.5545 0.045 Uiso calc R 1 . .
    C C20 0.5551(8) 0.0624(8) 0.5032(5) 0.0302(17) Uani d . 1 A .
    C C21 0.3959(7) -0.0207(8) 0.2059(4) 0.0255(14) Uani d . 1 . .
    H H21A 0.4089 0.0644 0.2221 0.031 Uiso calc R 1 . .
    C C22 0.5997(7) -0.2673(7) 0.1942(4) 0.0213(14) Uani d . 1 . .
    C C23 0.5015(7) -0.4607(7) 0.1095(5) 0.0223(16) Uani d . 1 . .
    C C24 0.5092(8) -0.5925(7) 0.1105(6) 0.0274(17) Uani d . 1 . .
    H H24A 0.5747 -0.6329 0.1521 0.033 Uiso calc R 1 . .
    C C25 0.4193(8) -0.6661(7) 0.0495(6) 0.0302(19) Uani d . 1 . .
    H H25A 0.4245 -0.7546 0.0515 0.036 Uiso calc R 1 . .
    C C26 0.3228(8) -0.6063(7) -0.0138(5) 0.0253(17) Uani d . 1 . .
    H H26A 0.2644 -0.6541 -0.0555 0.030 Uiso calc R 1 . .
    C C27 0.3147(8) -0.4760(7) -0.0141(5) 0.0241(16) Uani d . 1 . .
    H H27A 0.2491 -0.4358 -0.0558 0.029 Uiso calc R 1 . .
    C C28 0.4022(8) -0.4026(7) 0.0464(5) 0.0222(16) Uani d . 1 . .
    H H28A 0.3946 -0.3142 0.0449 0.027 Uiso calc R 1 . .
    C C29 0.5868(8) 0.0136(8) 0.4260(5) 0.0324(18) Uani d . 1 . .
    H H29A 0.5465 -0.0634 0.4061 0.039 Uiso calc R 1 A .
    C C30 0.7787(7) 0.2288(7) 0.3500(5) 0.0225(15) Uani d . 1 . .
    C C31 0.8740(8) 0.4042(7) 0.4519(5) 0.0243(17) Uani d . 1 . .
    C C32 0.8949(8) 0.3425(8) 0.5310(5) 0.0253(17) Uani d . 1 . .
    H H32A 0.8934 0.2539 0.5331 0.030 Uiso calc R 1 . .
    C C33 0.9182(8) 0.4126(8) 0.6074(6) 0.0302(19) Uani d . 1 . .
    H H33A 0.9284 0.3714 0.6603 0.036 Uiso calc R 1 . .
    C C34 0.9261(9) 0.5440(9) 0.6041(6) 0.033(2) Uani d . 1 . .
    H H34A 0.9436 0.5916 0.6549 0.040 Uiso calc R 1 . .
    C C35 0.9081(9) 0.6034(8) 0.5260(6) 0.034(2) Uani d . 1 . .
    H H35A 0.9130 0.6918 0.5242 0.041 Uiso calc R 1 . .
    C C36 0.8830(8) 0.5354(8) 0.4500(5) 0.0267(17) Uani d . 1 . .
    H H36A 0.8721 0.5777 0.3975 0.032 Uiso calc R 1 . .
    O O1W 0.8714(7) 0.5034(10) 0.2277(5) 0.071(2) Uani d . 1 . .
    H H1W1 0.9316 0.5116 0.2007 0.106 Uiso d R 1 . .
    H H2W1 0.8786 0.5651 0.2632 0.106 Uiso d R 1 . .
loop_
    _atom_site_aniso_label
    _atom_site_aniso_U_11
    _atom_site_aniso_U_22
    _atom_site_aniso_U_33
    _atom_site_aniso_U_12
    _atom_site_aniso_U_13
    _atom_site_aniso_U_23
    Zn1 0.0222(4) 0.0288(4) 0.0219(4) -0.0055(4) 0.0114(3) -0.0074(4)
    Fe1 0.0191(5) 0.0176(5) 0.0253(5) -0.0014(4) 0.0134(4) -0.0020(4)
    Fe2 0.0297(5) 0.0316(5) 0.0304(5) 0.0039(5) 0.0166(4) -0.0003(5)
    S1 0.0212(9) 0.0285(10) 0.0244(10) -0.0052(7) 0.0058(7) 0.0007(7)
    S2 0.0308(11) 0.0247(9) 0.0213(9) -0.0009(8) 0.0088(8) -0.0051(7)
    N1 0.011(3) 0.041(4) 0.024(3) -0.005(3) 0.010(2) -0.006(3)
    N2 0.028(3) 0.023(3) 0.024(3) -0.002(3) 0.015(3) -0.005(2)
    N3 0.022(3) 0.021(3) 0.034(3) 0.001(3) 0.009(3) -0.002(3)
    N4 0.029(3) 0.028(4) 0.026(3) -0.008(3) 0.011(3) -0.009(3)
    N5 0.033(4) 0.025(3) 0.030(3) -0.003(3) 0.011(3) -0.008(3)
    N6 0.042(4) 0.026(3) 0.021(3) -0.006(3) 0.013(3) -0.004(3)
    C1 0.030(4) 0.041(5) 0.038(5) 0.009(4) 0.018(4) 0.011(4)
    C2 0.064(7) 0.041(5) 0.018(4) -0.011(4) 0.010(4) 0.004(3)
    C3 0.065(7) 0.041(5) 0.024(4) 0.024(5) 0.011(4) 0.000(4)
    C4 0.032(4) 0.063(6) 0.033(4) 0.010(5) 0.022(3) 0.007(5)
    C5 0.053(6) 0.024(4) 0.059(6) -0.001(4) 0.031(5) 0.012(4)
    C6 0.030(4) 0.030(4) 0.017(3) -0.003(3) 0.007(3) 0.001(3)
    C7 0.034(4) 0.027(4) 0.021(4) -0.003(3) 0.014(3) 0.003(3)
    C8 0.019(3) 0.043(5) 0.025(3) 0.002(3) 0.012(3) 0.005(3)
    C9 0.034(4) 0.025(4) 0.026(4) 0.007(3) 0.009(3) -0.009(3)
    C10 0.019(3) 0.027(3) 0.024(3) 0.000(3) 0.008(3) -0.006(3)
    C11A 0.082(14) 0.028(12) 0.028(10) 0.015(8) 0.017(9) 0.008(7)
    C12A 0.067(12) 0.038(12) 0.034(7) 0.026(9) -0.005(7) -0.005(7)
    C13A 0.043(10) 0.044(13) 0.077(11) 0.013(8) -0.007(8) -0.014(10)
    C14A 0.029(4) 0.055(13) 0.060(5) 0.018(7) 0.012(4) -0.009(7)
    C15A 0.072(12) 0.042(11) 0.053(12) 0.009(8) 0.030(11) -0.013(9)
    C11B 0.050(11) 0.021(10) 0.073(15) 0.009(8) 0.016(10) 0.009(10)
    C12B 0.054(14) 0.045(18) 0.043(11) 0.019(11) 0.019(10) 0.003(10)
    C13B 0.045(11) 0.047(15) 0.040(9) 0.001(9) 0.002(8) -0.001(10)
    C14B 0.029(4) 0.055(13) 0.060(5) 0.018(7) 0.012(4) -0.009(7)
    C15B 0.051(10) 0.031(11) 0.061(14) 0.014(7) 0.010(11) -0.019(11)
    C16 0.032(4) 0.073(7) 0.030(4) -0.015(5) 0.014(3) -0.016(5)
    C17 0.026(4) 0.064(6) 0.037(5) 0.005(4) 0.019(4) -0.003(4)
    C18 0.058(6) 0.028(4) 0.025(4) 0.016(4) 0.020(4) -0.001(3)
    C19 0.050(5) 0.032(5) 0.038(5) 0.003(4) 0.024(4) -0.001(4)
    C20 0.030(4) 0.035(4) 0.030(4) -0.002(3) 0.015(3) -0.005(3)
    C21 0.032(4) 0.020(3) 0.028(3) -0.005(3) 0.013(3) -0.004(3)
    C22 0.017(3) 0.028(4) 0.019(3) 0.000(3) 0.006(3) 0.006(3)
    C23 0.013(4) 0.036(4) 0.023(4) -0.007(3) 0.013(3) -0.006(3)
    C24 0.028(4) 0.019(4) 0.038(5) 0.000(3) 0.014(4) -0.001(3)
    C25 0.042(5) 0.007(3) 0.046(5) 0.005(3) 0.020(4) -0.005(3)
    C26 0.032(4) 0.017(3) 0.029(4) -0.005(3) 0.012(3) -0.005(3)
    C27 0.033(4) 0.018(4) 0.024(4) -0.004(3) 0.013(3) -0.004(3)
    C28 0.030(4) 0.010(3) 0.030(4) -0.007(3) 0.014(3) -0.002(3)
    C29 0.036(4) 0.032(5) 0.032(4) -0.011(3) 0.015(3) -0.011(3)
    C30 0.026(4) 0.020(3) 0.022(4) 0.002(3) 0.007(3) -0.003(3)
    C31 0.025(4) 0.019(3) 0.029(4) 0.002(3) 0.009(3) -0.010(3)
    C32 0.025(4) 0.020(4) 0.032(4) 0.003(3) 0.009(3) -0.003(3)
    C33 0.014(4) 0.038(5) 0.037(5) -0.004(3) 0.005(3) -0.008(4)
    C34 0.033(5) 0.039(5) 0.032(5) -0.003(4) 0.015(4) -0.017(4)
    C35 0.038(5) 0.025(4) 0.042(5) -0.010(3) 0.013(4) -0.015(4)
    C36 0.019(4) 0.037(4) 0.026(4) 0.000(3) 0.009(3) 0.000(3)
    O1W 0.067(5) 0.091(7) 0.062(4) 0.013(5) 0.031(4) 0.006(5)
_geom_special_details
;
All e.s.d.'s (except the e.s.d. in the dihedral angle between two l.s. planes)
are estimated using the full covariance matrix. The cell e.s.d.'s are taken
into account individually in the estimation of e.s.d.'s in distances, angles
and torsion angles; correlations between e.s.d.'s in cell parameters are only
used when they are defined by crystal symmetry. An approximate (isotropic)
treatment of cell e.s.d.'s is used for estimating e.s.d.'s involving l.s.
planes.
;
loop_
    _geom_bond_atom_site_label_1
    _geom_bond_atom_site_label_2
    _geom_bond_site_symmetry_2
    _geom_bond_distance
    _geom_bond_publ_flag
    Zn1 N4 . 2.033(6) ?
    Zn1 N1 . 2.038(6) ?
    Zn1 S2 . 2.270(2) ?
    Zn1 S1 . 2.271(2) ?
    Fe1 C4 . 2.016(7) ?
    Fe1 C2 . 2.027(9) ?
    Fe1 C3 . 2.030(9) ?
    Fe1 C5 . 2.033(9) ?
    Fe1 C9 . 2.042(7) ?
    Fe1 C10 . 2.046(7) ?
    Fe1 C8 . 2.049(6) ?
    Fe1 C1 . 2.050(9) ?
    Fe1 C6 . 2.062(7) ?
    Fe1 C7 . 2.072(7) ?
    Fe2 C15A . 1.95(4) ?
    Fe2 C14A . 1.99(6) ?
    Fe2 C12B . 2.00(3) ?
    Fe2 C13B . 2.03(3) ?
    Fe2 C20 . 2.030(9) ?
    Fe2 C16 . 2.040(8) ?
    Fe2 C11A . 2.053(19) ?
    Fe2 C19 . 2.054(9) ?
    Fe2 C11B . 2.06(2) ?
    Fe2 C17 . 2.061(8) ?
    Fe2 C14B . 2.07(7) ?
    Fe2 C12A . 2.071(18) ?
    S1 C22 . 1.766(7) ?
    S2 C30 . 1.771(7) ?
    N1 C21 . 1.259(9) ?
    N1 N2 . 1.398(9) ?
    N2 C22 . 1.301(9) ?
    N3 C22 . 1.370(10) ?
    N3 C23 . 1.397(9) ?
    N3 H3B . 0.86 ?
    N4 C29 . 1.305(10) ?
    N4 N5 . 1.388(9) ?
    N5 C30 . 1.308(10) ?
    N6 C30 . 1.364(10) ?
    N6 C31 . 1.411(9) ?
    N6 H6B . 0.86 ?
    C1 C2 . 1.382(13) ?
    C1 C5 . 1.409(13) ?
    C1 H1A . 0.98 ?
    C2 C3 . 1.471(14) ?
    C2 H2A . 0.98 ?
    C3 C4 . 1.353(15) ?
    C3 H3A . 0.98 ?
    C4 C5 . 1.425(13) ?
    C4 H4A . 0.98 ?
    C5 H5A . 0.98 ?
    C6 C7 . 1.429(11) ?
    C6 C10 . 1.444(11) ?
    C6 H6A . 0.98 ?
    C7 C8 . 1.389(12) ?
    C7 H7A . 0.98 ?
    C8 C9 . 1.418(11) ?
    C8 H8A . 0.98 ?
    C9 C10 . 1.441(10) ?
    C9 H9A . 0.98 ?
    C10 C21 . 1.452(9) ?
    C11A C12A . 1.43(3) ?
    C11A C15A . 1.51(2) ?
    C11A H11A . 0.98 ?
    C12A C13A . 1.36(3) ?
    C12A H12A . 0.98 ?
    C13A C14A . 1.398(19) ?
    C13A H13A . 0.98 ?
    C14A C15A . 1.38(2) ?
    C14A H14A . 0.9800 ?
    C15A H15A . 0.98 ?
    C11B C12B . 1.43(3) ?
    C11B C15B . 1.50(3) ?
    C11B H11B . 0.98 ?
    C12B C13B . 1.35(3) ?
    C12B H12B . 0.98 ?
    C13B C14B . 1.40(2) ?
    C13B H13B . 0.98 ?
    C14B C15B . 1.39(2) ?
    C14B H14B . 0.98 ?
    C15B H15B . 0.98 ?
    C16 C17 . 1.412(12) ?
    C16 C20 . 1.449(11) ?
    C16 H16A . 0.98 ?
    C17 C18 . 1.421(13) ?
    C17 H17A . 0.98 ?
    C18 C19 . 1.452(11) ?
    C18 H18A . 0.98 ?
    C19 C20 . 1.415(12) ?
    C19 H19A . 0.98 ?
    C20 C29 . 1.444(10) ?
    C21 H21A . 0.93 ?
    C23 C24 . 1.385(11) ?
    C23 C28 . 1.394(11) ?
    C24 C25 . 1.404(12) ?
    C24 H24A . 0.93 ?
    C25 C26 . 1.388(12) ?
    C25 H25A . 0.93 ?
    C26 C27 . 1.369(11) ?
    C26 H26A . 0.93 ?
    C27 C28 . 1.387(10) ?
    C27 H27A . 0.93 ?
    C28 H28A . 0.93 ?
    C29 H29A . 0.93 ?
    C31 C36 . 1.381(11) ?
    C31 C32 . 1.386(11) ?
    C32 C33 . 1.391(11) ?
    C32 H32A . 0.93 ?
    C33 C34 . 1.383(12) ?
    C33 H33A . 0.93 ?
    C34 C35 . 1.362(13) ?
    C34 H34A . 0.93 ?
    C35 C36 . 1.374(11) ?
    C35 H35A . 0.93 ?
    C36 H36A . 0.93 ?
    O1W H1W1 . 0.85 ?
    O1W H2W1 . 0.85 ?
loop_
    _geom_angle_atom_site_label_1
    _geom_angle_atom_site_label_2
    _geom_angle_atom_site_label_3
    _geom_angle_site_symmetry_1
    _geom_angle_site_symmetry_3
    _geom_angle
    _geom_angle_publ_flag
    N4 Zn1 N1 . . 105.0(2) ?
    N4 Zn1 S2 . . 86.35(19) ?
    N1 Zn1 S2 . . 124.5(2) ?
    N4 Zn1 S1 . . 124.1(2) ?
    N1 Zn1 S1 . . 87.0(2) ?
    S2 Zn1 S1 . . 130.88(7) ?
    C4 Fe1 C2 . . 69.2(4) ?
    C4 Fe1 C3 . . 39.1(4) ?
    C2 Fe1 C3 . . 42.5(4) ?
    C4 Fe1 C5 . . 41.2(4) ?
    C2 Fe1 C5 . . 68.2(4) ?
    C3 Fe1 C5 . . 67.5(4) ?
    C4 Fe1 C9 . . 125.1(4) ?
    C2 Fe1 C9 . . 154.8(4) ?
    C3 Fe1 C9 . . 160.9(4) ?
    C5 Fe1 C9 . . 107.5(4) ?
    C4 Fe1 C10 . . 105.6(3) ?
    C2 Fe1 C10 . . 163.0(4) ?
    C3 Fe1 C10 . . 123.5(3) ?
    C5 Fe1 C10 . . 119.1(4) ?
    C9 Fe1 C10 . . 41.3(3) ?
    C4 Fe1 C8 . . 163.5(4) ?
    C2 Fe1 C8 . . 120.8(4) ?
    C3 Fe1 C8 . . 156.9(4) ?
    C5 Fe1 C8 . . 126.9(4) ?
    C9 Fe1 C8 . . 40.6(3) ?
    C10 Fe1 C8 . . 68.6(3) ?
    C4 Fe1 C1 . . 68.4(3) ?
    C2 Fe1 C1 . . 39.6(4) ?
    C3 Fe1 C1 . . 67.9(4) ?
    C5 Fe1 C1 . . 40.4(4) ?
    C9 Fe1 C1 . . 121.2(3) ?
    C10 Fe1 C1 . . 155.0(3) ?
    C8 Fe1 C1 . . 110.0(3) ?
    C4 Fe1 C6 . . 119.0(3) ?
    C2 Fe1 C6 . . 126.1(3) ?
    C3 Fe1 C6 . . 107.5(3) ?
    C5 Fe1 C6 . . 154.5(4) ?
    C9 Fe1 C6 . . 68.6(3) ?
    C10 Fe1 C6 . . 41.2(3) ?
    C8 Fe1 C6 . . 67.5(3) ?
    C1 Fe1 C6 . . 163.2(3) ?
    C4 Fe1 C7 . . 154.6(4) ?
    C2 Fe1 C7 . . 108.7(3) ?
    C3 Fe1 C7 . . 122.1(4) ?
    C5 Fe1 C7 . . 163.4(3) ?
    C9 Fe1 C7 . . 67.8(3) ?
    C10 Fe1 C7 . . 68.7(3) ?
    C8 Fe1 C7 . . 39.4(3) ?
    C1 Fe1 C7 . . 127.1(3) ?
    C6 Fe1 C7 . . 40.5(3) ?
    C15A Fe2 C14A . . 41.1(11) ?
    C15A Fe2 C12B . . 55.9(10) ?
    C14A Fe2 C12B . . 69.3(15) ?
    C15A Fe2 C13B . . 56.2(13) ?
    C14A Fe2 C13B . . 39.5(15) ?
    C12B Fe2 C13B . . 39.1(8) ?
    C15A Fe2 C20 . . 118.6(8) ?
    C14A Fe2 C20 . . 110.0(13) ?
    C12B Fe2 C20 . . 172.8(9) ?
    C13B Fe2 C20 . . 143.9(7) ?
    C15A Fe2 C16 . . 116.3(9) ?
    C14A Fe2 C16 . . 138.9(10) ?
    C12B Fe2 C16 . . 134.3(9) ?
    C13B Fe2 C16 . . 171.3(9) ?
    C20 Fe2 C16 . . 41.7(3) ?
    C15A Fe2 C11A . . 44.2(8) ?
    C14A Fe2 C11A . . 70.6(14) ?
    C12B Fe2 C11A . . 19.1(8) ?
    C13B Fe2 C11A . . 51.5(11) ?
    C20 Fe2 C11A . . 153.7(8) ?
    C16 Fe2 C11A . . 120.4(8) ?
    C15A Fe2 C19 . . 145.3(7) ?
    C14A Fe2 C19 . . 110.9(13) ?
    C12B Fe2 C19 . . 146.7(9) ?
    C13B Fe2 C19 . . 119.9(8) ?
    C20 Fe2 C19 . . 40.5(4) ?
    C16 Fe2 C19 . . 68.7(4) ?
    C11A Fe2 C19 . . 165.4(7) ?
    C15A Fe2 C11B . . 35.7(11) ?
    C14A Fe2 C11B . . 73.7(14) ?
    C12B Fe2 C11B . . 41.3(9) ?
    C13B Fe2 C11B . . 68.4(11) ?
    C20 Fe2 C11B . . 131.4(9) ?
    C16 Fe2 C11B . . 103.0(9) ?
    C11A Fe2 C11B . . 22.3(6) ?
    C19 Fe2 C11B . . 171.4(9) ?
    C15A Fe2 C17 . . 139.4(8) ?
    C14A Fe2 C17 . . 178.9(13) ?
    C12B Fe2 C17 . . 111.8(7) ?
    C13B Fe2 C17 . . 141.5(8) ?
    C20 Fe2 C17 . . 68.9(3) ?
    C16 Fe2 C17 . . 40.3(3) ?
    C11A Fe2 C17 . . 110.5(7) ?
    C19 Fe2 C17 . . 68.2(4) ?
    C11B Fe2 C17 . . 107.1(7) ?
    C15A Fe2 C14B . . 35.0(15) ?
    C14A Fe2 C14B . . 6(2) ?
    C12B Fe2 C14B . . 66.3(15) ?
    C13B Fe2 C14B . . 40.0(11) ?
    C20 Fe2 C14B . . 112.3(14) ?
    C16 Fe2 C14B . . 137.0(11) ?
    C11A Fe2 C14B . . 65.9(16) ?
    C19 Fe2 C14B . . 116.4(14) ?
    C11B Fe2 C14B . . 67.8(14) ?
    C17 Fe2 C14B . . 174.4(11) ?
    C15A Fe2 C12A . . 69.1(9) ?
    C14A Fe2 C12A . . 66.5(13) ?
    C12B Fe2 C12A . . 21.7(6) ?
    C13B Fe2 C12A . . 28.0(10) ?
    C20 Fe2 C12A . . 165.2(8) ?
    C16 Fe2 C12A . . 149.1(8) ?
    C11A Fe2 C12A . . 40.5(8) ?
    C19 Fe2 C12A . . 125.7(7) ?
    C11B Fe2 C12A . . 62.6(10) ?
    C17 Fe2 C12A . . 114.5(7) ?
    C14B Fe2 C12A . . 65.9(15) ?
    C22 S1 Zn1 . . 92.5(3) ?
    C30 S2 Zn1 . . 92.4(3) ?
    C21 N1 N2 . . 116.6(6) ?
    C21 N1 Zn1 . . 123.7(5) ?
    N2 N1 Zn1 . . 117.9(4) ?
    C22 N2 N1 . . 113.6(6) ?
    C22 N3 C23 . . 130.3(6) ?
    C22 N3 H3B . . 114.8 ?
    C23 N3 H3B . . 114.8 ?
    C29 N4 N5 . . 117.0(6) ?
    C29 N4 Zn1 . . 124.9(5) ?
    N5 N4 Zn1 . . 117.9(5) ?
    C30 N5 N4 . . 113.8(6) ?
    C30 N6 C31 . . 127.8(7) ?
    C30 N6 H6B . . 116.1 ?
    C31 N6 H6B . . 116.1 ?
    C2 C1 C5 . . 109.4(9) ?
    C2 C1 Fe1 . . 69.3(5) ?
    C5 C1 Fe1 . . 69.2(5) ?
    C2 C1 H1A . . 125.3 ?
    C5 C1 H1A . . 125.3 ?
    Fe1 C1 H1A . . 125.3 ?
    C1 C2 C3 . . 106.0(9) ?
    C1 C2 Fe1 . . 71.1(6) ?
    C3 C2 Fe1 . . 68.9(5) ?
    C1 C2 H2A . . 127.0 ?
    C3 C2 H2A . . 127.0 ?
    Fe1 C2 H2A . . 127.0 ?
    C4 C3 C2 . . 108.6(8) ?
    C4 C3 Fe1 . . 69.9(5) ?
    C2 C3 Fe1 . . 68.6(5) ?
    C4 C3 H3A . . 125.7 ?
    C2 C3 H3A . . 125.7 ?
    Fe1 C3 H3A . . 125.7 ?
    C3 C4 C5 . . 108.6(7) ?
    C3 C4 Fe1 . . 71.0(5) ?
    C5 C4 Fe1 . . 70.1(4) ?
    C3 C4 H4A . . 125.7 ?
    C5 C4 H4A . . 125.7 ?
    Fe1 C4 H4A . . 125.7 ?
    C1 C5 C4 . . 107.4(8) ?
    C1 C5 Fe1 . . 70.5(5) ?
    C4 C5 Fe1 . . 68.7(5) ?
    C1 C5 H5A . . 126.3 ?
    C4 C5 H5A . . 126.3 ?
    Fe1 C5 H5A . . 126.3 ?
    C7 C6 C10 . . 107.9(7) ?
    C7 C6 Fe1 . . 70.1(4) ?
    C10 C6 Fe1 . . 68.8(4) ?
    C7 C6 H6A . . 126.0 ?
    C10 C6 H6A . . 126.0 ?
    Fe1 C6 H6A . . 126.0 ?
    C8 C7 C6 . . 108.2(7) ?
    C8 C7 Fe1 . . 69.4(4) ?
    C6 C7 Fe1 . . 69.4(4) ?
    C8 C7 H7A . . 125.9 ?
    C6 C7 H7A . . 125.9 ?
    Fe1 C7 H7A . . 125.9 ?
    C7 C8 C9 . . 109.7(7) ?
    C7 C8 Fe1 . . 71.2(4) ?
    C9 C8 Fe1 . . 69.5(4) ?
    C7 C8 H8A . . 125.2 ?
    C9 C8 H8A . . 125.2 ?
    Fe1 C8 H8A . . 125.2 ?
    C8 C9 C10 . . 107.7(7) ?
    C8 C9 Fe1 . . 70.0(4) ?
    C10 C9 Fe1 . . 69.5(4) ?
    C8 C9 H9A . . 126.2 ?
    C10 C9 H9A . . 126.2 ?
    Fe1 C9 H9A . . 126.2 ?
    C9 C10 C6 . . 106.6(6) ?
    C9 C10 C21 . . 123.0(7) ?
    C6 C10 C21 . . 130.4(7) ?
    C9 C10 Fe1 . . 69.2(4) ?
    C6 C10 Fe1 . . 70.0(4) ?
    C21 C10 Fe1 . . 126.8(5) ?
    C12A C11A C15A . . 101.9(16) ?
    C12A C11A Fe2 . . 70.4(11) ?
    C15A C11A Fe2 . . 64.1(15) ?
    C12A C11A H11A . . 129.0 ?
    C15A C11A H11A . . 129.0 ?
    Fe2 C11A H11A . . 129.0 ?
    C13A C12A C11A . . 112.5(17) ?
    C13A C12A Fe2 . . 71.5(12) ?
    C11A C12A Fe2 . . 69.0(11) ?
    C13A C12A H12A . . 123.7 ?
    C11A C12A H12A . . 123.7 ?
    Fe2 C12A H12A . . 123.7 ?
    C12A C13A C14A . . 107.9(19) ?
    C12A C13A Fe2 . . 70.4(12) ?
    C14A C13A Fe2 . . 66(2) ?
    C12A C13A H13A . . 126.0 ?
    C14A C13A H13A . . 126.0 ?
    Fe2 C13A H13A . . 126.0 ?
    C15A C14A C13A . . 109.7(16) ?
    C15A C14A Fe2 . . 68(2) ?
    C13A C14A Fe2 . . 74(2) ?
    C13A C14A H14A . . 125.2 ?
    Fe2 C14A H14A . . 125.2 ?
    C14A C15A C11A . . 107.9(18) ?
    C14A C15A Fe2 . . 71(3) ?
    C11A C15A Fe2 . . 71.7(14) ?
    C14A C15A H15A . . 126.0 ?
    C11A C15A H15A . . 126.0 ?
    Fe2 C15A H15A . . 126.0 ?
    C12B C11B C15B . . 103.8(18) ?
    C12B C11B Fe2 . . 66.9(15) ?
    C15B C11B Fe2 . . 71.2(15) ?
    C12B C11B H11B . . 128.0 ?
    C15B C11B H11B . . 128.0 ?
    Fe2 C11B H11B . . 128.0 ?
    C13B C12B C11B . . 111.4(18) ?
    C13B C12B Fe2 . . 71.6(16) ?
    C11B C12B Fe2 . . 71.8(15) ?
    C13B C12B H12B . . 124.3 ?
    C11B C12B H12B . . 124.3 ?
    Fe2 C12B H12B . . 124.3 ?
    C12B C13B C14B . . 108(2) ?
    C12B C13B Fe2 . . 69.3(16) ?
    C14B C13B Fe2 . . 72(3) ?
    C12B C13B H13B . . 126.0 ?
    C14B C13B H13B . . 126.0 ?
    Fe2 C13B H13B . . 126.0 ?
    C15B C14B C13B . . 110.6(18) ?
    C15B C14B Fe2 . . 73(3) ?
    C13B C14B Fe2 . . 68(2) ?
    C15B C14B H14B . . 124.7 ?
    C13B C14B H14B . . 124.7 ?
    Fe2 C14B H14B . . 124.7 ?
    C14B C15B C11B . . 106.1(18) ?
    C14B C15B Fe2 . . 69(3) ?
    C11B C15B Fe2 . . 66.8(13) ?
    C14B C15B H15B . . 126.9 ?
    C11B C15B H15B . . 126.9 ?
    Fe2 C15B H15B . . 126.9 ?
    C17 C16 C20 . . 107.9(8) ?
    C17 C16 Fe2 . . 70.7(5) ?
    C20 C16 Fe2 . . 68.8(5) ?
    C17 C16 H16A . . 126.0 ?
    C20 C16 H16A . . 126.0 ?
    Fe2 C16 H16A . . 126.0 ?
    C16 C17 C18 . . 109.2(7) ?
    C16 C17 Fe2 . . 69.1(5) ?
    C18 C17 Fe2 . . 70.5(5) ?
    C16 C17 H17A . . 125.4 ?
    C18 C17 H17A . . 125.4 ?
    Fe2 C17 H17A . . 125.4 ?
    C17 C18 C19 . . 106.9(7) ?
    C17 C18 Fe2 . . 69.3(5) ?
    C19 C18 Fe2 . . 68.6(5) ?
    C17 C18 H18A . . 126.5 ?
    C19 C18 H18A . . 126.5 ?
    Fe2 C18 H18A . . 126.5 ?
    C20 C19 C18 . . 108.5(8) ?
    C20 C19 Fe2 . . 68.8(5) ?
    C18 C19 Fe2 . . 70.3(5) ?
    C20 C19 H19A . . 125.8 ?
    C18 C19 H19A . . 125.8 ?
    Fe2 C19 H19A . . 125.8 ?
    C19 C20 C29 . . 131.0(7) ?
    C19 C20 C16 . . 107.5(7) ?
    C29 C20 C16 . . 121.5(7) ?
    C19 C20 Fe2 . . 70.6(5) ?
    C29 C20 Fe2 . . 123.1(6) ?
    C16 C20 Fe2 . . 69.5(5) ?
    N1 C21 C10 . . 133.2(7) ?
    N1 C21 H21A . . 113.4 ?
    C10 C21 H21A . . 113.4 ?
    N2 C22 N3 . . 118.4(6) ?
    N2 C22 S1 . . 128.8(6) ?
    N3 C22 S1 . . 112.8(5) ?
    C24 C23 C28 . . 118.4(8) ?
    C24 C23 N3 . . 118.9(8) ?
    C28 C23 N3 . . 122.5(7) ?
    C23 C24 C25 . . 120.9(9) ?
    C23 C24 H24A . . 119.6 ?
    C25 C24 H24A . . 119.6 ?
    C26 C25 C24 . . 119.8(7) ?
    C26 C25 H25A . . 120.1 ?
    C24 C25 H25A . . 120.1 ?
    C27 C26 C25 . . 119.1(8) ?
    C27 C26 H26A . . 120.4 ?
    C25 C26 H26A . . 120.4 ?
    C26 C27 C28 . . 121.5(8) ?
    C26 C27 H27A . . 119.3 ?
    C28 C27 H27A . . 119.3 ?
    C27 C28 C23 . . 120.3(7) ?
    C27 C28 H28A . . 119.9 ?
    C23 C28 H28A . . 119.9 ?
    N4 C29 C20 . . 130.4(7) ?
    N4 C29 H29A . . 114.8 ?
    C20 C29 H29A . . 114.8 ?
    N5 C30 N6 . . 118.5(6) ?
    N5 C30 S2 . . 127.4(6) ?
    N6 C30 S2 . . 114.0(5) ?
    C36 C31 C32 . . 119.2(8) ?
    C36 C31 N6 . . 117.1(8) ?
    C32 C31 N6 . . 123.6(7) ?
    C31 C32 C33 . . 120.3(7) ?
    C31 C32 H32A . . 119.9 ?
    C33 C32 H32A . . 119.9 ?
    C34 C33 C32 . . 119.5(9) ?
    C34 C33 H33A . . 120.2 ?
    C32 C33 H33A . . 120.2 ?
    C35 C34 C33 . . 119.7(8) ?
    C35 C34 H34A . . 120.2 ?
    C33 C34 H34A . . 120.2 ?
    C34 C35 C36 . . 121.4(8) ?
    C34 C35 H35A . . 119.3 ?
    C36 C35 H35A . . 119.3 ?
    C35 C36 C31 . . 119.8(8) ?
    C35 C36 H36A . . 120.1 ?
    C31 C36 H36A . . 120.1 ?
    H1W1 O1W H2W1 . . 107.7 ?
loop_
    _geom_torsion_atom_site_label_1
    _geom_torsion_atom_site_label_2
    _geom_torsion_atom_site_label_3
    _geom_torsion_atom_site_label_4
    _geom_torsion_site_symmetry_1
    _geom_torsion_site_symmetry_2
    _geom_torsion_site_symmetry_3
    _geom_torsion_site_symmetry_4
    _geom_torsion
    _geom_torsion_publ_flag
    N4 Zn1 S1 C22 . . . . 108.9(3) ?
    N1 Zn1 S1 C22 . . . . 2.8(3) ?
    S2 Zn1 S1 C22 . . . . -132.1(2) ?
    N4 Zn1 S2 C30 . . . . 10.8(3) ?
    N1 Zn1 S2 C30 . . . . 116.5(3) ?
    S1 Zn1 S2 C30 . . . . -122.8(3) ?
    N4 Zn1 N1 C21 . . . . 38.0(7) ?
    S2 Zn1 N1 C21 . . . . -58.0(6) ?
    S1 Zn1 N1 C21 . . . . 162.6(6) ?
    N4 Zn1 N1 N2 . . . . -126.5(5) ?
    S2 Zn1 N1 N2 . . . . 137.5(4) ?
    S1 Zn1 N1 N2 . . . . -1.9(4) ?
    C21 N1 N2 C22 . . . . -166.1(6) ?
    Zn1 N1 N2 C22 . . . . -0.5(7) ?
    N1 Zn1 N4 C29 . . . . 37.5(8) ?
    S2 Zn1 N4 C29 . . . . 162.3(7) ?
    S1 Zn1 N4 C29 . . . . -59.2(7) ?
    N1 Zn1 N4 N5 . . . . -137.7(5) ?
    S2 Zn1 N4 N5 . . . . -12.9(5) ?
    S1 Zn1 N4 N5 . . . . 125.6(5) ?
    C29 N4 N5 C30 . . . . -167.1(7) ?
    Zn1 N4 N5 C30 . . . . 8.5(8) ?
    C4 Fe1 C1 C2 . . . . 83.1(7) ?
    C3 Fe1 C1 C2 . . . . 40.8(6) ?
    C5 Fe1 C1 C2 . . . . 121.6(8) ?
    C9 Fe1 C1 C2 . . . . -158.1(6) ?
    C10 Fe1 C1 C2 . . . . 163.4(7) ?
    C8 Fe1 C1 C2 . . . . -114.5(6) ?
    C6 Fe1 C1 C2 . . . . -36.3(14) ?
    C7 Fe1 C1 C2 . . . . -73.6(7) ?
    C4 Fe1 C1 C5 . . . . -38.5(6) ?
    C2 Fe1 C1 C5 . . . . -121.6(8) ?
    C3 Fe1 C1 C5 . . . . -80.7(6) ?
    C9 Fe1 C1 C5 . . . . 80.4(6) ?
    C10 Fe1 C1 C5 . . . . 41.8(9) ?
    C8 Fe1 C1 C5 . . . . 123.9(5) ?
    C6 Fe1 C1 C5 . . . . -157.9(10) ?
    C7 Fe1 C1 C5 . . . . 164.9(5) ?
    C5 C1 C2 C3 . . . . -2.8(10) ?
    Fe1 C1 C2 C3 . . . . -60.4(6) ?
    C5 C1 C2 Fe1 . . . . 57.6(7) ?
    C4 Fe1 C2 C1 . . . . -80.8(6) ?
    C3 Fe1 C2 C1 . . . . -116.4(8) ?
    C5 Fe1 C2 C1 . . . . -36.5(5) ?
    C9 Fe1 C2 C1 . . . . 48.6(11) ?
    C10 Fe1 C2 C1 . . . . -155.7(10) ?
    C8 Fe1 C2 C1 . . . . 84.5(6) ?
    C6 Fe1 C2 C1 . . . . 167.8(5) ?
    C7 Fe1 C2 C1 . . . . 126.1(5) ?
    C4 Fe1 C2 C3 . . . . 35.5(6) ?
    C5 Fe1 C2 C3 . . . . 79.9(6) ?
    C9 Fe1 C2 C3 . . . . 165.0(8) ?
    C10 Fe1 C2 C3 . . . . -39.3(14) ?
    C8 Fe1 C2 C3 . . . . -159.1(5) ?
    C1 Fe1 C2 C3 . . . . 116.4(8) ?
    C6 Fe1 C2 C3 . . . . -75.9(6) ?
    C7 Fe1 C2 C3 . . . . -117.5(6) ?
    C1 C2 C3 C4 . . . . 3.3(10) ?
    Fe1 C2 C3 C4 . . . . -58.6(6) ?
    C1 C2 C3 Fe1 . . . . 61.9(6) ?
    C2 Fe1 C3 C4 . . . . 120.5(7) ?
    C5 Fe1 C3 C4 . . . . 38.7(5) ?
    C9 Fe1 C3 C4 . . . . -39.8(13) ?
    C10 Fe1 C3 C4 . . . . -72.3(6) ?
    C8 Fe1 C3 C4 . . . . 171.8(7) ?
    C1 Fe1 C3 C4 . . . . 82.5(6) ?
    C6 Fe1 C3 C4 . . . . -114.8(5) ?
    C7 Fe1 C3 C4 . . . . -156.7(5) ?
    C4 Fe1 C3 C2 . . . . -120.5(7) ?
    C5 Fe1 C3 C2 . . . . -81.9(6) ?
    C9 Fe1 C3 C2 . . . . -160.3(9) ?
    C10 Fe1 C3 C2 . . . . 167.2(5) ?
    C8 Fe1 C3 C2 . . . . 51.3(10) ?
    C1 Fe1 C3 C2 . . . . -38.1(5) ?
    C6 Fe1 C3 C2 . . . . 124.7(5) ?
    C7 Fe1 C3 C2 . . . . 82.8(6) ?
    C2 C3 C4 C5 . . . . -2.5(10) ?
    Fe1 C3 C4 C5 . . . . -60.3(6) ?
    C2 C3 C4 Fe1 . . . . 57.8(6) ?
    C2 Fe1 C4 C3 . . . . -38.5(5) ?
    C5 Fe1 C4 C3 . . . . -118.9(7) ?
    C9 Fe1 C4 C3 . . . . 165.2(5) ?
    C10 Fe1 C4 C3 . . . . 124.4(5) ?
    C8 Fe1 C4 C3 . . . . -168.6(10) ?
    C1 Fe1 C4 C3 . . . . -81.2(6) ?
    C6 Fe1 C4 C3 . . . . 82.1(6) ?
    C7 Fe1 C4 C3 . . . . 51.4(10) ?
    C2 Fe1 C4 C5 . . . . 80.4(6) ?
    C3 Fe1 C4 C5 . . . . 118.9(7) ?
    C9 Fe1 C4 C5 . . . . -76.0(6) ?
    C10 Fe1 C4 C5 . . . . -116.7(6) ?
    C8 Fe1 C4 C5 . . . . -49.8(13) ?
    C1 Fe1 C4 C5 . . . . 37.7(6) ?
    C6 Fe1 C4 C5 . . . . -159.0(5) ?
    C7 Fe1 C4 C5 . . . . 170.3(7) ?
    C2 C1 C5 C4 . . . . 1.4(10) ?
    Fe1 C1 C5 C4 . . . . 59.0(6) ?
    C2 C1 C5 Fe1 . . . . -57.6(7) ?
    C3 C4 C5 C1 . . . . 0.7(10) ?
    Fe1 C4 C5 C1 . . . . -60.1(6) ?
    C3 C4 C5 Fe1 . . . . 60.9(6) ?
    C4 Fe1 C5 C1 . . . . 118.6(8) ?
    C2 Fe1 C5 C1 . . . . 35.8(6) ?
    C3 Fe1 C5 C1 . . . . 81.9(6) ?
    C9 Fe1 C5 C1 . . . . -117.8(5) ?
    C10 Fe1 C5 C1 . . . . -161.2(5) ?
    C8 Fe1 C5 C1 . . . . -77.1(6) ?
    C6 Fe1 C5 C1 . . . . 165.3(7) ?
    C7 Fe1 C5 C1 . . . . -46.7(15) ?
    C2 Fe1 C5 C4 . . . . -82.8(6) ?
    C3 Fe1 C5 C4 . . . . -36.7(5) ?
    C9 Fe1 C5 C4 . . . . 123.6(6) ?
    C10 Fe1 C5 C4 . . . . 80.2(6) ?
    C8 Fe1 C5 C4 . . . . 164.3(5) ?
    C1 Fe1 C5 C4 . . . . -118.6(8) ?
    C6 Fe1 C5 C4 . . . . 46.7(11) ?
    C7 Fe1 C5 C4 . . . . -165.3(11) ?
    C4 Fe1 C6 C7 . . . . -160.3(5) ?
    C2 Fe1 C6 C7 . . . . -76.0(6) ?
    C3 Fe1 C6 C7 . . . . -119.4(5) ?
    C5 Fe1 C6 C7 . . . . 166.5(8) ?
    C9 Fe1 C6 C7 . . . . 80.5(5) ?
    C10 Fe1 C6 C7 . . . . 119.4(6) ?
    C8 Fe1 C6 C7 . . . . 36.6(4) ?
    C1 Fe1 C6 C7 . . . . -48.1(13) ?
    C4 Fe1 C6 C10 . . . . 80.3(5) ?
    C2 Fe1 C6 C10 . . . . 164.6(5) ?
    C3 Fe1 C6 C10 . . . . 121.2(5) ?
    C5 Fe1 C6 C10 . . . . 47.1(10) ?
    C9 Fe1 C6 C10 . . . . -38.9(4) ?
    C8 Fe1 C6 C10 . . . . -82.8(4) ?
    C1 Fe1 C6 C10 . . . . -167.5(10) ?
    C7 Fe1 C6 C10 . . . . -119.4(6) ?
    C10 C6 C7 C8 . . . . -0.2(8) ?
    Fe1 C6 C7 C8 . . . . -58.8(5) ?
    C10 C6 C7 Fe1 . . . . 58.6(5) ?
    C4 Fe1 C7 C8 . . . . 163.3(7) ?
    C2 Fe1 C7 C8 . . . . -116.1(5) ?
    C3 Fe1 C7 C8 . . . . -161.1(5) ?
    C5 Fe1 C7 C8 . . . . -39.6(15) ?
    C9 Fe1 C7 C8 . . . . 37.2(4) ?
    C10 Fe1 C7 C8 . . . . 81.8(5) ?
    C1 Fe1 C7 C8 . . . . -75.9(6) ?
    C6 Fe1 C7 C8 . . . . 119.8(6) ?
    C4 Fe1 C7 C6 . . . . 43.5(10) ?
    C2 Fe1 C7 C6 . . . . 124.1(5) ?
    C3 Fe1 C7 C6 . . . . 79.0(6) ?
    C5 Fe1 C7 C6 . . . . -159.5(12) ?
    C9 Fe1 C7 C6 . . . . -82.6(5) ?
    C10 Fe1 C7 C6 . . . . -38.0(4) ?
    C8 Fe1 C7 C6 . . . . -119.8(6) ?
    C1 Fe1 C7 C6 . . . . 164.3(5) ?
    C6 C7 C8 C9 . . . . -0.2(8) ?
    Fe1 C7 C8 C9 . . . . -59.0(5) ?
    C6 C7 C8 Fe1 . . . . 58.8(5) ?
    C4 Fe1 C8 C7 . . . . -154.2(10) ?
    C2 Fe1 C8 C7 . . . . 82.1(5) ?
    C3 Fe1 C8 C7 . . . . 44.2(10) ?
    C5 Fe1 C8 C7 . . . . 166.8(5) ?
    C9 Fe1 C8 C7 . . . . -120.5(6) ?
    C10 Fe1 C8 C7 . . . . -82.1(5) ?
    C1 Fe1 C8 C7 . . . . 124.6(5) ?
    C6 Fe1 C8 C7 . . . . -37.6(5) ?
    C4 Fe1 C8 C9 . . . . -33.7(13) ?
    C2 Fe1 C8 C9 . . . . -157.4(5) ?
    C3 Fe1 C8 C9 . . . . 164.7(8) ?
    C5 Fe1 C8 C9 . . . . -72.7(6) ?
    C10 Fe1 C8 C9 . . . . 38.4(5) ?
    C1 Fe1 C8 C9 . . . . -114.9(5) ?
    C6 Fe1 C8 C9 . . . . 82.9(5) ?
    C7 Fe1 C8 C9 . . . . 120.5(6) ?
    C7 C8 C9 C10 . . . . 0.5(8) ?
    Fe1 C8 C9 C10 . . . . -59.5(5) ?
    C7 C8 C9 Fe1 . . . . 60.0(5) ?
    C4 Fe1 C9 C8 . . . . 168.9(5) ?
    C2 Fe1 C9 C8 . . . . 50.7(10) ?
    C3 Fe1 C9 C8 . . . . -161.6(10) ?
    C5 Fe1 C9 C8 . . . . 126.8(5) ?
    C10 Fe1 C9 C8 . . . . -118.7(7) ?
    C1 Fe1 C9 C8 . . . . 84.7(5) ?
    C6 Fe1 C9 C8 . . . . -79.9(5) ?
    C7 Fe1 C9 C8 . . . . -36.2(5) ?
    C4 Fe1 C9 C10 . . . . -72.4(6) ?
    C2 Fe1 C9 C10 . . . . 169.5(7) ?
    C3 Fe1 C9 C10 . . . . -42.8(13) ?
    C5 Fe1 C9 C10 . . . . -114.5(5) ?
    C8 Fe1 C9 C10 . . . . 118.7(7) ?
    C1 Fe1 C9 C10 . . . . -156.5(4) ?
    C6 Fe1 C9 C10 . . . . 38.8(5) ?
    C7 Fe1 C9 C10 . . . . 82.5(5) ?
    C8 C9 C10 C6 . . . . -0.6(8) ?
    Fe1 C9 C10 C6 . . . . -60.4(5) ?
    C8 C9 C10 C21 . . . . -179.0(6) ?
    Fe1 C9 C10 C21 . . . . 121.2(7) ?
    C8 C9 C10 Fe1 . . . . 59.8(5) ?
    C7 C6 C10 C9 . . . . 0.4(8) ?
    Fe1 C6 C10 C9 . . . . 59.9(5) ?
    C7 C6 C10 C21 . . . . 178.7(7) ?
    Fe1 C6 C10 C21 . . . . -121.9(7) ?
    C7 C6 C10 Fe1 . . . . -59.4(5) ?
    C4 Fe1 C10 C9 . . . . 125.9(5) ?
    C2 Fe1 C10 C9 . . . . -164.6(11) ?
    C3 Fe1 C10 C9 . . . . 164.5(5) ?
    C5 Fe1 C10 C9 . . . . 83.6(5) ?
    C8 Fe1 C10 C9 . . . . -37.8(5) ?
    C1 Fe1 C10 C9 . . . . 53.9(8) ?
    C6 Fe1 C10 C9 . . . . -117.6(6) ?
    C7 Fe1 C10 C9 . . . . -80.2(5) ?
    C4 Fe1 C10 C6 . . . . -116.5(5) ?
    C2 Fe1 C10 C6 . . . . -47.1(13) ?
    C3 Fe1 C10 C6 . . . . -77.9(6) ?
    C5 Fe1 C10 C6 . . . . -158.9(5) ?
    C9 Fe1 C10 C6 . . . . 117.6(6) ?
    C8 Fe1 C10 C6 . . . . 79.8(5) ?
    C1 Fe1 C10 C6 . . . . 171.5(7) ?
    C7 Fe1 C10 C6 . . . . 37.4(4) ?
    C4 Fe1 C10 C21 . . . . 9.7(8) ?
    C2 Fe1 C10 C21 . . . . 79.1(14) ?
    C3 Fe1 C10 C21 . . . . 48.2(9) ?
    C5 Fe1 C10 C21 . . . . -32.7(8) ?
    C9 Fe1 C10 C21 . . . . -116.3(9) ?
    C8 Fe1 C10 C21 . . . . -154.0(8) ?
    C1 Fe1 C10 C21 . . . . -62.4(10) ?
    C6 Fe1 C10 C21 . . . . 126.2(8) ?
    C7 Fe1 C10 C21 . . . . 163.5(8) ?
    C15A Fe2 C11A C12A . . . . 114.6(19) ?
    C14A Fe2 C11A C12A . . . . 76.3(13) ?
    C12B Fe2 C11A C12A . . . . -6(3) ?
    C13B Fe2 C11A C12A . . . . 36.2(17) ?
    C20 Fe2 C11A C12A . . . . 172.3(12) ?
    C16 Fe2 C11A C12A . . . . -147.7(12) ?
    C19 Fe2 C11A C12A . . . . -22(4) ?
    C11B Fe2 C11A C12A . . . . 171(3) ?
    C17 Fe2 C11A C12A . . . . -104.2(13) ?
    C14B Fe2 C11A C12A . . . . 80.5(18) ?
    C14A Fe2 C11A C15A . . . . -38.3(12) ?
    C12B Fe2 C11A C15A . . . . -121(4) ?
    C13B Fe2 C11A C15A . . . . -78.4(18) ?
    C20 Fe2 C11A C15A . . . . 58(2) ?
    C16 Fe2 C11A C15A . . . . 97.7(13) ?
    C19 Fe2 C11A C15A . . . . -137(3) ?
    C11B Fe2 C11A C15A . . . . 56(3) ?
    C17 Fe2 C11A C15A . . . . 141.2(13) ?
    C14B Fe2 C11A C15A . . . . -34.1(19) ?
    C12A Fe2 C11A C15A . . . . -114.6(19) ?
    C15A C11A C12A C13A . . . . -1(3) ?
    Fe2 C11A C12A C13A . . . . -58.2(17) ?
    C15A C11A C12A Fe2 . . . . 56.7(18) ?
    C15A Fe2 C12A C13A . . . . 81.4(13) ?
    C14A Fe2 C12A C13A . . . . 37.0(14) ?
    C12B Fe2 C12A C13A . . . . 130(3) ?
    C13B Fe2 C12A C13A . . . . 25(2) ?
    C20 Fe2 C12A C13A . . . . -43(3) ?
    C16 Fe2 C12A C13A . . . . -171.9(14) ?
    C11A Fe2 C12A C13A . . . . 124.1(18) ?
    C19 Fe2 C12A C13A . . . . -62.6(14) ?
    C11B Fe2 C12A C13A . . . . 120.1(17) ?
    C17 Fe2 C12A C13A . . . . -142.6(12) ?
    C14B Fe2 C12A C13A . . . . 43.6(19) ?
    C15A Fe2 C12A C11A . . . . -42.7(12) ?
    C14A Fe2 C12A C11A . . . . -87.1(15) ?
    C12B Fe2 C12A C11A . . . . 6(2) ?
    C13B Fe2 C12A C11A . . . . -99(3) ?
    C20 Fe2 C12A C11A . . . . -166.7(19) ?
    C16 Fe2 C12A C11A . . . . 64.0(19) ?
    C19 Fe2 C12A C11A . . . . 173.3(11) ?
    C11B Fe2 C12A C11A . . . . -4.0(13) ?
    C17 Fe2 C12A C11A . . . . 93.3(13) ?
    C14B Fe2 C12A C11A . . . . -80.5(19) ?
    C11A C12A C13A C14A . . . . 1(4) ?
    Fe2 C12A C13A C14A . . . . -56(3) ?
    C11A C12A C13A Fe2 . . . . 56.8(16) ?
    C15A Fe2 C13A C12A . . . . -83.2(14) ?
    C14A Fe2 C13A C12A . . . . -121(3) ?
    C12B Fe2 C13A C12A . . . . -20.5(11) ?
    C13B Fe2 C13A C12A . . . . -43(4) ?
    C20 Fe2 C13A C12A . . . . 166.9(10) ?
    C11A Fe2 C13A C12A . . . . -35.5(12) ?
    C19 Fe2 C13A C12A . . . . 132.2(12) ?
    C11B Fe2 C13A C12A . . . . -50.5(14) ?
    C17 Fe2 C13A C12A . . . . 60.5(19) ?
    C14B Fe2 C13A C12A . . . . -113(3) ?
    C15A Fe2 C13A C14A . . . . 38(2) ?
    C12B Fe2 C13A C14A . . . . 100(2) ?
    C13B Fe2 C13A C14A . . . . 78(4) ?
    C20 Fe2 C13A C14A . . . . -72(2) ?
    C11A Fe2 C13A C14A . . . . 85(2) ?
    C19 Fe2 C13A C14A . . . . -107(2) ?
    C11B Fe2 C13A C14A . . . . 70(2) ?
    C17 Fe2 C13A C14A . . . . -179(2) ?
    C14B Fe2 C13A C14A . . . . 8(4) ?
    C12A Fe2 C13A C14A . . . . 121(3) ?
    C12A C13A C14A C15A . . . . 0(5) ?
    Fe2 C13A C14A C15A . . . . -58(4) ?
    C12A C13A C14A Fe2 . . . . 58(2) ?
    C12B Fe2 C14A C15A . . . . 61.4(19) ?
    C13B Fe2 C14A C15A . . . . 94(3) ?
    C20 Fe2 C14A C15A . . . . -110.9(17) ?
    C16 Fe2 C14A C15A . . . . -73(3) ?
    C11A Fe2 C14A C15A . . . . 41.1(17) ?
    C19 Fe2 C14A C15A . . . . -154.3(15) ?
    C11B Fe2 C14A C15A . . . . 17.9(17) ?
    C14B Fe2 C14A C15A . . . . 0E1(2)
                                     ?
    C12A Fe2 C14A C15A . . . . 84.6(19) ?
    C15A Fe2 C14A C13A . . . . -120(3) ?
    C12B Fe2 C14A C13A . . . . -58.5(19) ?
    C13B Fe2 C14A C13A . . . . -26.3(14) ?
    C20 Fe2 C14A C13A . . . . 129.2(17) ?
    C16 Fe2 C14A C13A . . . . 166.9(13) ?
    C11A Fe2 C14A C13A . . . . -79(2) ?
    C19 Fe2 C14A C13A . . . . 86(2) ?
    C11B Fe2 C14A C13A . . . . -102(2) ?
    C14B Fe2 C14A C13A . . . .  -12E1(2)
                                        ?
    C12A Fe2 C14A C13A . . . . -35.3(16) ?
    C13A C14A C15A C11A . . . . -1(5) ?
    Fe2 C14A C15A C11A . . . . -63(2) ?
    C13A C14A C15A Fe2 . . . . 62(4) ?
    C12A C11A C15A C14A . . . . 1(4) ?
    Fe2 C11A C15A C14A . . . . 62(4) ?
    C12A C11A C15A Fe2 . . . . -61.1(15) ?
    C12B Fe2 C15A C14A . . . . -97(2) ?
    C13B Fe2 C15A C14A . . . . -50(2) ?
    C20 Fe2 C15A C14A . . . . 88.2(18) ?
    C16 Fe2 C15A C14A . . . . 135.4(17) ?
    C11A Fe2 C15A C14A . . . . -117(2) ?
    C19 Fe2 C15A C14A . . . . 45(2) ?
    C11B Fe2 C15A C14A . . . . -150(3) ?
    C17 Fe2 C15A C14A . . . . 178.4(17) ?
    C14B Fe2 C15A C14A . . . . 0(4) ?
    C12A Fe2 C15A C14A . . . . -77.8(19) ?
    C14A Fe2 C15A C11A . . . . 117(2) ?
    C12B Fe2 C15A C11A . . . . 19.7(14) ?
    C13B Fe2 C15A C11A . . . . 67.3(16) ?
    C20 Fe2 C15A C11A . . . . -154.8(12) ?
    C16 Fe2 C15A C11A . . . . -107.5(13) ?
    C19 Fe2 C15A C11A . . . . 162.4(13) ?
    C11B Fe2 C15A C11A . . . . -32.5(13) ?
    C17 Fe2 C15A C11A . . . . -64.5(18) ?
    C14B Fe2 C15A C11A . . . . 117(3) ?
    C12A Fe2 C15A C11A . . . . 39.2(13) ?
    C15A Fe2 C11B C12B . . . . 97(2) ?
    C14A Fe2 C11B C12B . . . . 77.0(18) ?
    C13B Fe2 C11B C12B . . . . 35.6(12) ?
    C20 Fe2 C11B C12B . . . . 179.6(11) ?
    C16 Fe2 C11B C12B . . . . -145.4(13) ?
    C11A Fe2 C11B C12B . . . . -1(2) ?
    C17 Fe2 C11B C12B . . . . -103.8(14) ?
    C14B Fe2 C11B C12B . . . . 78.9(16) ?
    C12A Fe2 C11B C12B . . . . 5.4(13) ?
    C15A Fe2 C11B C15B . . . . -17(2) ?
    C14A Fe2 C11B C15B . . . . -37.7(19) ?
    C12B Fe2 C11B C15B . . . . -115(2) ?
    C13B Fe2 C11B C15B . . . . -79.2(15) ?
    C20 Fe2 C11B C15B . . . . 64.8(17) ?
    C16 Fe2 C11B C15B . . . . 99.9(15) ?
    C11A Fe2 C11B C15B . . . . -116(3) ?
    C17 Fe2 C11B C15B . . . . 141.4(14) ?
    C14B Fe2 C11B C15B . . . . -35.9(16) ?
    C12A Fe2 C11B C15B . . . . -109.4(17) ?
    C15B C11B C12B C13B . . . . 1(3) ?
    Fe2 C11B C12B C13B . . . . -61(2) ?
    C15B C11B C12B Fe2 . . . . 62(2) ?
    C15A Fe2 C12B C13B . . . . 76.6(19) ?
    C14A Fe2 C12B C13B . . . . 32(2) ?
    C16 Fe2 C12B C13B . . . . 171.7(14) ?
    C11A Fe2 C12B C13B . . . . 123(4) ?
    C19 Fe2 C12B C13B . . . . -64(2) ?
    C11B Fe2 C12B C13B . . . . 121(2) ?
    C17 Fe2 C12B C13B . . . . -147.6(15) ?
    C14B Fe2 C12B C13B . . . . 38.2(14) ?
    C12A Fe2 C12B C13B . . . . -46(3) ?
    C15A Fe2 C12B C11B . . . . -44.4(18) ?
    C14A Fe2 C12B C11B . . . . -88.5(18) ?
    C13B Fe2 C12B C11B . . . . -121(2) ?
    C16 Fe2 C12B C11B . . . . 50.7(18) ?
    C11A Fe2 C12B C11B . . . . 2(3) ?
    C19 Fe2 C12B C11B . . . . 174.6(12) ?
    C17 Fe2 C12B C11B . . . . 91.4(14) ?
    C14B Fe2 C12B C11B . . . . -82.8(14) ?
    C12A Fe2 C12B C11B . . . . -167(3) ?
    C11B C12B C13B C14B . . . . -1(5) ?
    Fe2 C12B C13B C14B . . . . -62(4) ?
    C11B C12B C13B Fe2 . . . . 61(2) ?
    C15A Fe2 C13B C12B . . . . -75.7(19) ?
    C14A Fe2 C13B C12B . . . . -128(3) ?
    C20 Fe2 C13B C12B . . . . -169.2(14) ?
    C11A Fe2 C13B C12B . . . . -20.5(14) ?
    C19 Fe2 C13B C12B . . . . 145.2(15) ?
    C11B Fe2 C13B C12B . . . . -37.5(15) ?
    C17 Fe2 C13B C12B . . . . 53(2) ?
    C14B Fe2 C13B C12B . . . . -118(3) ?
    C12A Fe2 C13B C12B . . . . 34.5(15) ?
    C15A Fe2 C13B C14B . . . . 43(2) ?
    C14A Fe2 C13B C14B . . . . -9(3) ?
    C12B Fe2 C13B C14B . . . . 118(3) ?
    C20 Fe2 C13B C14B . . . . -51(2) ?
    C11A Fe2 C13B C14B . . . . 98(2) ?
    C19 Fe2 C13B C14B . . . . -97(2) ?
    C11B Fe2 C13B C14B . . . . 81(2) ?
    C17 Fe2 C13B C14B . . . . 171(2) ?
    C12A Fe2 C13B C14B . . . . 153(3) ?
    C12B C13B C14B C15B . . . . -1(7) ?
    Fe2 C13B C14B C15B . . . . -61(5) ?
    C12B C13B C14B Fe2 . . . . 60(2) ?
    C15A Fe2 C14B C15B . . . . 20.1(19) ?
    C14A Fe2 C14B C15B . . . .  -16E1(2)
                                        ?
    C12B Fe2 C14B C15B . . . . 84(2) ?
    C13B Fe2 C14B C15B . . . . 121(3) ?
    C20 Fe2 C14B C15B . . . . -88(2) ?
    C16 Fe2 C14B C15B . . . . -46(3) ?
    C11A Fe2 C14B C15B . . . . 63(2) ?
    C19 Fe2 C14B C15B . . . . -133(2) ?
    C11B Fe2 C14B C15B . . . . 39(2) ?
    C12A Fe2 C14B C15B . . . . 108(3) ?
    C15A Fe2 C14B C13B . . . . -101(3) ?
    C14A Fe2 C14B C13B . . . .  8E1(2)
                                      ?
    C12B Fe2 C14B C13B . . . . -37.3(18) ?
    C20 Fe2 C14B C13B . . . . 150.4(16) ?
    C16 Fe2 C14B C13B . . . . -167.7(13) ?
    C11A Fe2 C14B C13B . . . . -58.2(19) ?
    C19 Fe2 C14B C13B . . . . 105.9(19) ?
    C11B Fe2 C14B C13B . . . . -82(2) ?
    C12A Fe2 C14B C13B . . . . -13.6(16) ?
    C13B C14B C15B C11B . . . . 2(7) ?
    Fe2 C14B C15B C11B . . . . -56(3) ?
    C13B C14B C15B Fe2 . . . . 58(4) ?
    C12B C11B C15B C14B . . . . -2(5) ?
    Fe2 C11B C15B C14B . . . . 58(4) ?
    C12B C11B C15B Fe2 . . . . -59.4(18) ?
    C15A Fe2 C15B C14B . . . . -65(6) ?
    C14A Fe2 C15B C14B . . . . 3(4) ?
    C12B Fe2 C15B C14B . . . . -79(3) ?
    C13B Fe2 C15B C14B . . . . -37(2) ?
    C20 Fe2 C15B C14B . . . . 106(2) ?
    C16 Fe2 C15B C14B . . . . 149(2) ?
    C11A Fe2 C15B C14B . . . . -95(3) ?
    C19 Fe2 C15B C14B . . . . 73(3) ?
    C11B Fe2 C15B C14B . . . . -119(3) ?
    C17 Fe2 C15B C14B . . . . -178(2) ?
    C12A Fe2 C15B C14B . . . . -62(3) ?
    C15A Fe2 C15B C11B . . . . 54(6) ?
    C14A Fe2 C15B C11B . . . . 123(3) ?
    C12B Fe2 C15B C11B . . . . 40.3(14) ?
    C13B Fe2 C15B C11B . . . . 82.7(16) ?
    C20 Fe2 C15B C11B . . . . -135.1(14) ?
    C16 Fe2 C15B C11B . . . . -91.5(15) ?
    C11A Fe2 C15B C11B . . . . 24.6(12) ?
    C19 Fe2 C15B C11B . . . . -167.4(13) ?
    C17 Fe2 C15B C11B . . . . -59(2) ?
    C14B Fe2 C15B C11B . . . . 119(3) ?
    C12A Fe2 C15B C11B . . . . 57.9(16) ?
    C15A Fe2 C16 C17 . . . . 136.6(9) ?
    C14A Fe2 C16 C17 . . . . -178.8(18) ?
    C12B Fe2 C16 C17 . . . . 69.6(13) ?
    C20 Fe2 C16 C17 . . . . -119.1(9) ?
    C11A Fe2 C16 C17 . . . . 86.2(9) ?
    C19 Fe2 C16 C17 . . . . -81.1(6) ?
    C11B Fe2 C16 C17 . . . . 101.2(10) ?
    C14B Fe2 C16 C17 . . . . 173(2) ?
    C12A Fe2 C16 C17 . . . . 43.6(15) ?
    C15A Fe2 C16 C20 . . . . -104.3(9) ?
    C14A Fe2 C16 C20 . . . . -59.7(19) ?
    C12B Fe2 C16 C20 . . . . -171.3(12) ?
    C11A Fe2 C16 C20 . . . . -154.7(8) ?
    C19 Fe2 C16 C20 . . . . 38.0(5) ?
    C11B Fe2 C16 C20 . . . . -139.7(9) ?
    C17 Fe2 C16 C20 . . . . 119.1(9) ?
    C14B Fe2 C16 C20 . . . . -68(2) ?
    C12A Fe2 C16 C20 . . . . 162.7(13) ?
    C20 C16 C17 C18 . . . . 0.4(11) ?
    Fe2 C16 C17 C18 . . . . 59.2(7) ?
    C20 C16 C17 Fe2 . . . . -58.9(6) ?
    C15A Fe2 C17 C16 . . . . -71.1(13) ?
    C12B Fe2 C17 C16 . . . . -133.7(11) ?
    C13B Fe2 C17 C16 . . . . -166.6(13) ?
    C20 Fe2 C17 C16 . . . . 38.6(6) ?
    C11A Fe2 C17 C16 . . . . -113.3(9) ?
    C19 Fe2 C17 C16 . . . . 82.3(6) ?
    C11B Fe2 C17 C16 . . . . -90.0(11) ?
    C12A Fe2 C17 C16 . . . . -157.1(9) ?
    C15A Fe2 C17 C18 . . . . 168.2(12) ?
    C12B Fe2 C17 C18 . . . . 105.7(11) ?
    C13B Fe2 C17 C18 . . . . 72.8(14) ?
    C20 Fe2 C17 C18 . . . . -82.1(5) ?
    C16 Fe2 C17 C18 . . . . -120.6(8) ?
    C11A Fe2 C17 C18 . . . . 126.1(9) ?
    C19 Fe2 C17 C18 . . . . -38.4(5) ?
    C11B Fe2 C17 C18 . . . . 149.4(10) ?
    C12A Fe2 C17 C18 . . . . 82.3(9) ?
    C16 C17 C18 C19 . . . . 0.1(11) ?
    Fe2 C17 C18 C19 . . . . 58.5(6) ?
    C16 C17 C18 Fe2 . . . . -58.4(7) ?
    C14A Fe2 C18 C17 . . . . 178.3(19) ?
    C12B Fe2 C18 C17 . . . . -93.1(10) ?
    C13B Fe2 C18 C17 . . . . -137.4(9) ?
    C20 Fe2 C18 C17 . . . . 81.7(5) ?
    C16 Fe2 C18 C17 . . . . 36.8(5) ?
    C11A Fe2 C18 C17 . . . . -75.5(11) ?
    C19 Fe2 C18 C17 . . . . 118.8(7) ?
    C11B Fe2 C18 C17 . . . . -48.0(15) ?
    C14B Fe2 C18 C17 . . . . -179(2) ?
    C12A Fe2 C18 C17 . . . . -111.8(9) ?
    C14A Fe2 C18 C19 . . . . 59(2) ?
    C12B Fe2 C18 C19 . . . . 148.1(10) ?
    C13B Fe2 C18 C19 . . . . 103.8(9) ?
    C20 Fe2 C18 C19 . . . . -37.1(5) ?
    C16 Fe2 C18 C19 . . . . -82.1(6) ?
    C11A Fe2 C18 C19 . . . . 165.7(11) ?
    C11B Fe2 C18 C19 . . . . -166.8(14) ?
    C17 Fe2 C18 C19 . . . . -118.8(7) ?
    C14B Fe2 C18 C19 . . . . 62(2) ?
    C12A Fe2 C18 C19 . . . . 129.3(9) ?
    C17 C18 C19 C20 . . . . -0.5(10) ?
    Fe2 C18 C19 C20 . . . . 58.4(6) ?
    C17 C18 C19 Fe2 . . . . -58.9(6) ?
    C15A Fe2 C19 C20 . . . . 66.8(17) ?
    C14A Fe2 C19 C20 . . . . 96.8(10) ?
    C12B Fe2 C19 C20 . . . . -179.4(13) ?
    C13B Fe2 C19 C20 . . . . 139.5(10) ?
    C16 Fe2 C19 C20 . . . . -39.1(5) ?
    C11A Fe2 C19 C20 . . . . -170(3) ?
    C17 Fe2 C19 C20 . . . . -82.5(5) ?
    C14B Fe2 C19 C20 . . . . 94.0(12) ?
    C12A Fe2 C19 C20 . . . . 172.3(9) ?
    C15A Fe2 C19 C18 . . . . -173.3(16) ?
    C14A Fe2 C19 C18 . . . . -143.3(11) ?
    C12B Fe2 C19 C18 . . . . -59.5(15) ?
    C13B Fe2 C19 C18 . . . . -100.5(10) ?
    C20 Fe2 C19 C18 . . . . 120.0(8) ?
    C16 Fe2 C19 C18 . . . . 80.9(6) ?
    C11A Fe2 C19 C18 . . . . -50(3) ?
    C17 Fe2 C19 C18 . . . . 37.5(5) ?
    C14B Fe2 C19 C18 . . . . -146.0(12) ?
    C12A Fe2 C19 C18 . . . . -67.8(10) ?
    C18 C19 C20 C29 . . . . -176.8(9) ?
    Fe2 C19 C20 C29 . . . . -117.4(10) ?
    C18 C19 C20 C16 . . . . 0.8(10) ?
    Fe2 C19 C20 C16 . . . . 60.1(6) ?
    C18 C19 C20 Fe2 . . . . -59.3(6) ?
    C17 C16 C20 C19 . . . . -0.7(11) ?
    Fe2 C16 C20 C19 . . . . -60.8(6) ?
    C17 C16 C20 C29 . . . . 177.1(8) ?
    Fe2 C16 C20 C29 . . . . 117.0(8) ?
    C17 C16 C20 Fe2 . . . . 60.1(7) ?
    C15A Fe2 C20 C19 . . . . -143.4(10) ?
    C14A Fe2 C20 C19 . . . . -99.1(10) ?
    C13B Fe2 C20 C19 . . . . -72.5(16) ?
    C16 Fe2 C20 C19 . . . . 118.1(7) ?
    C11A Fe2 C20 C19 . . . . 174.4(15) ?
    C11B Fe2 C20 C19 . . . . 175.4(10) ?
    C17 Fe2 C20 C19 . . . . 80.8(6) ?
    C14B Fe2 C20 C19 . . . . -105.1(11) ?
    C12A Fe2 C20 C19 . . . . -25(3) ?
    C15A Fe2 C20 C29 . . . . -16.5(12) ?
    C14A Fe2 C20 C29 . . . . 27.8(11) ?
    C13B Fe2 C20 C29 . . . . 54.4(17) ?
    C16 Fe2 C20 C29 . . . . -115.0(9) ?
    C11A Fe2 C20 C29 . . . . -58.6(17) ?
    C19 Fe2 C20 C29 . . . . 126.9(9) ?
    C11B Fe2 C20 C29 . . . . -57.7(12) ?
    C17 Fe2 C20 C29 . . . . -152.3(8) ?
    C14B Fe2 C20 C29 . . . . 21.8(12) ?
    C12A Fe2 C20 C29 . . . . 102(3) ?
    C15A Fe2 C20 C16 . . . . 98.5(10) ?
    C14A Fe2 C20 C16 . . . . 142.8(10) ?
    C13B Fe2 C20 C16 . . . . 169.4(15) ?
    C11A Fe2 C20 C16 . . . . 56.4(16) ?
    C19 Fe2 C20 C16 . . . . -118.1(7) ?
    C11B Fe2 C20 C16 . . . . 57.3(11) ?
    C17 Fe2 C20 C16 . . . . -37.3(6) ?
    C14B Fe2 C20 C16 . . . . 136.8(11) ?
    C12A Fe2 C20 C16 . . . . -143(2) ?
    N2 N1 C21 C10 . . . . 3.1(11) ?
    Zn1 N1 C21 C10 . . . . -161.6(6) ?
    C9 C10 C21 N1 . . . . -176.8(8) ?
    C6 C10 C21 N1 . . . . 5.2(13) ?
    Fe1 C10 C21 N1 . . . . -89.2(10) ?
    N1 N2 C22 N3 . . . . -177.5(6) ?
    N1 N2 C22 S1 . . . . 4.1(9) ?
    C23 N3 C22 N2 . . . . 11.5(11) ?
    C23 N3 C22 S1 . . . . -169.8(6) ?
    Zn1 S1 C22 N2 . . . . -4.8(7) ?
    Zn1 S1 C22 N3 . . . . 176.7(5) ?
    C22 N3 C23 C24 . . . . -161.8(8) ?
    C22 N3 C23 C28 . . . . 23.6(11) ?
    C28 C23 C24 C25 . . . . 0.1(13) ?
    N3 C23 C24 C25 . . . . -174.7(7) ?
    C23 C24 C25 C26 . . . . 1.2(13) ?
    C24 C25 C26 C27 . . . . -1.8(12) ?
    C25 C26 C27 C28 . . . . 1.2(13) ?
    C26 C27 C28 C23 . . . . 0.1(12) ?
    C24 C23 C28 C27 . . . . -0.7(11) ?
    N3 C23 C28 C27 . . . . 173.9(7) ?
    N5 N4 C29 C20 . . . . 0.5(13) ?
    Zn1 N4 C29 C20 . . . . -174.7(7) ?
    C19 C20 C29 N4 . . . . -13.2(17) ?
    C16 C20 C29 N4 . . . . 169.6(9) ?
    Fe2 C20 C29 N4 . . . . -105.6(10) ?
    N4 N5 C30 N6 . . . . -178.1(6) ?
    N4 N5 C30 S2 . . . . 4.2(10) ?
    C31 N6 C30 N5 . . . . 3.3(12) ?
    C31 N6 C30 S2 . . . . -178.7(6) ?
    Zn1 S2 C30 N5 . . . . -12.0(7) ?
    Zn1 S2 C30 N6 . . . . 170.2(5) ?
    C30 N6 C31 C36 . . . . -148.8(8) ?
    C30 N6 C31 C32 . . . . 32.7(12) ?
    C36 C31 C32 C33 . . . . 3.2(12) ?
    N6 C31 C32 C33 . . . . -178.4(8) ?
    C31 C32 C33 C34 . . . . -2.8(12) ?
    C32 C33 C34 C35 . . . . 1.4(14) ?
    C33 C34 C35 C36 . . . . -0.4(14) ?
    C34 C35 C36 C31 . . . . 0.8(14) ?
    C32 C31 C36 C35 . . . . -2.1(14) ?
    N6 C31 C36 C35 . . . . 179.3(7) ?
loop_
    _geom_hbond_atom_site_label_D
    _geom_hbond_atom_site_label_H
    _geom_hbond_atom_site_label_A
    _geom_hbond_site_symmetry_A
    _geom_hbond_distance_DH
    _geom_hbond_distance_HA
    _geom_hbond_distance_DA
    _geom_hbond_angle_DHA
    _geom_hbond_publ_flag
    O1W H2W1 S1 1_565 0.85 2.61 3.238(10) 132 yes
    N3 H3B O1W 1_545 0.86 2.14 2.981(10) 165 yes
    N6 H6B O1W . 0.86 2.12 2.927(11) 155 yes
    C18 H18A N2 2_656 0.98 2.60 3.455(10) 146 yes
    O1W H1W1 Cg1 2_655 0.85 2.63 3.164(9) 123 y
