# Supplementary material for: Bis(1-ferrocenylmethyl­idene-4-phenyl­thiosemicarbazidato-κ2 N 1,S)zinc(II) monohydrate
Source: Acta Crystallogr Sect E Struct Rep Online. 2009 Nov 7;65(Pt 12):m1524–5. doi: 10.1107/S1600536809046078 (PMC2971859; doi:10.1107/S1600536809046078)
Supplement: Supplementary file 2 [file e-65-m1524-Isup2.hkl]

# 
# h,k,l, Fc-squared, Fo-squared, sigma(Fo-squared) and status flag 
# 
data_I
_shelx_title ' zn1c_0m in P2(1)  (100K)' 
_shelx_refln_list_code          4 
_shelx_F_calc_maximum      257.32 
_exptl_crystal_F_000       828.00 
_reflns_d_resolution_high  0.7697 
 
loop_ 
 _symmetry_equiv_pos_as_xyz 
 'x, y, z' 
 '-x, y+1/2, -z' 
 
_cell_length_a    10.4500 
_cell_length_b    10.4892 
_cell_length_c    15.9377 
_cell_angle_alpha  90.000 
_cell_angle_beta  104.277 
_cell_angle_gamma  90.000 
 
_shelx_F_squared_multiplier     1.000 
 
loop_ 
 _refln_index_h 
 _refln_index_k 
 _refln_index_l 
 _refln_F_squared_calc 
 _refln_F_squared_meas 
 _refln_F_squared_sigma 
 _refln_observed_status 
   1 -13   0      143.13      134.22     59.35 o 
   2 -13   0       23.11       -0.31     60.27 o 
   3 -13   0      259.48      323.42     74.33 o 
   0 -12   0      207.56      305.12     58.35 o 
   1 -12   0      674.03      740.20     50.36 o 
   2 -12   0        2.16       17.85     54.13 o 
   3 -12   0      715.17      726.97     82.79 o 
   4 -12   0       43.71       82.44     70.03 o 
   5 -12   0       44.61      -50.30     73.63 o 
   6 -12   0      300.42      377.79     92.43 o 
   1 -11   0     2191.29     2268.32    131.05 o 
   2 -11   0      103.32      123.57     58.19 o 
   3 -11   0      135.48      102.08     59.22 o 
   4 -11   0      303.79      309.78     69.31 o 
   5 -11   0      349.49      508.08     83.56 o 
   6 -11   0      116.46       -2.27     77.31 o 
   7 -11   0       60.12      -76.78     83.25 o 
   1 -10   0     1144.92     1283.65     85.57 o 
   2 -10   0     1037.05     1022.90     81.58 o 
   3 -10   0     1140.84     1237.52     93.11 o 
   4 -10   0      158.69       48.99     60.18 o 
   5 -10   0       94.10      105.58     65.05 o 
   6 -10   0       49.31      -11.47     69.20 o 
   7 -10   0      360.15      358.18     89.43 o 
   8 -10   0       50.44      -55.03     85.68 o 
   1  -9   0     1734.77     1852.07    104.42 o 
   2  -9   0      397.42      294.33     53.95 o 
   3  -9   0       51.18       11.41     47.85 o 
   4  -9   0      677.09      759.42     78.69 o 
   5  -9   0      725.11      837.79     84.85 o 
   6  -9   0       60.98       68.40     67.71 o 
   7  -9   0       39.92     -112.35     70.37 o 
   8  -9   0       76.86       31.95     79.14 o 
   9  -9   0       86.28      -88.13     86.61 o 
   2  -8   0       63.94       33.68     41.13 o 
   3  -8   0     2815.31     2824.86    144.33 o 
   4  -8   0     2678.57     2787.36    143.43 o 
   5  -8   0      227.45      282.19     60.62 o 
   6  -8   0      411.23      524.77     55.39 o 
   7  -8   0      191.01      194.83     73.92 o 
   8  -8   0      538.01      432.66     85.30 o 
   9  -8   0       50.14       54.70     85.12 o 
  10  -8   0      102.99       30.70     93.28 o 
   2  -7   0     1453.40     1238.86     80.50 o 
   3  -7   0     1293.16     1299.79     83.47 o 
   4  -7   0     1234.93     1050.25    112.08 o 
   5  -7   0     1611.61     1464.42     97.87 o 
   6  -7   0      195.31      290.38     57.27 o 
   7  -7   0      388.76      463.27     87.10 o 
   8  -7   0       33.83      253.72     90.86 o 
   9  -7   0       68.37      -31.86     77.37 o 
  10  -7   0      176.23      312.51     93.79 o 
  11  -7   0      200.05      206.42     99.17 o 
   2  -6   0     2295.68     2339.55    111.77 o 
   3  -6   0     2815.64     2433.72     81.61 o 
   4  -6   0      390.66      336.66     29.11 o 
   5  -6   0      248.70      269.68     50.87 o 
   6  -6   0      168.82      255.84     42.15 o 
   7  -6   0      119.11      119.78     64.02 o 
   8  -6   0      705.83      832.24    107.03 o 
   9  -6   0        2.74       -6.58     73.75 o 
  10  -6   0       23.80      111.02     80.09 o 
  11  -6   0       89.53       42.42     88.67 o 
   2  -5   0     2600.29     2223.46    106.40 o 
   3  -5   0      419.10      414.44     59.47 o 
   4  -5   0     1120.65     1147.40     45.29 o 
   5  -5   0      202.60      270.28     22.54 o 
   6  -5   0      481.52      480.06     43.58 o 
   7  -5   0      303.16      206.28     40.58 o 
   8  -5   0      103.34      102.79     39.18 o 
   9  -5   0      131.06      128.54    150.41 o 
  10  -5   0      328.32      255.30     81.90 o 
  11  -5   0       41.51      274.09     90.27 o 
  12  -5   0      211.54      242.93     94.58 o 
   2  -4   0     3215.35     3866.87    160.75 o 
   3  -4   0     3316.88     2958.05    118.03 o 
   4  -4   0      248.36      206.68     17.81 o 
   5  -4   0      272.64      245.34     31.58 o 
   6  -4   0      388.21      398.39     25.78 o 
   7  -4   0       77.59       74.85     34.11 o 
   8  -4   0      560.05      607.82     50.82 o 
  10  -4   0      101.08      118.63     73.36 o 
  11  -4   0      305.13      198.64     83.54 o 
  12  -4   0      336.71      437.25     98.40 o 
   2  -3   0     4280.55     4404.58    183.62 o 
   3  -3   0     1239.02     1052.39     37.76 o 
   4  -3   0     2563.30     2407.47     77.29 o 
   5  -3   0     4526.83     4399.58    127.29 o 
   6  -3   0      456.06      460.79     26.43 o 
   7  -3   0     3500.86     3457.84     96.39 o 
   8  -3   0       63.19      122.66     38.17 o 
   9  -3   0     1476.15     1536.47    108.63 o 
  10  -3   0      458.71      654.32    124.83 o 
  11  -3   0       28.03      187.53     74.07 o 
  12  -3   0       14.09      -11.46     78.43 o 
   2  -2   0     1160.97     1059.15     49.99 o 
   3  -2   0     2624.10     2598.23     66.56 o 
   4  -2   0    10220.34    10255.45    255.94 o 
   5  -2   0     4805.72     4761.42    124.88 o 
   6  -2   0     4664.93     4778.30    127.68 o 
   7  -2   0      338.85      418.14     30.15 o 
   8  -2   0      124.46       83.97     24.76 o 
   9  -2   0      139.11      268.66     55.95 o 
  10  -2   0      208.74      273.61     84.32 o 
  11  -2   0      142.38      220.52     72.32 o 
  12  -2   0      196.67      400.20    137.27 o 
  13  -2   0       98.35      202.07     82.98 o 
   2  -1   0    66214.80    83027.98   3520.39 o 
   3  -1   0    11021.09    12175.32    502.97 o 
   4  -1   0     2617.82     2829.82     75.91 o 
   5  -1   0      458.21      489.69     24.56 o 
   6  -1   0     2125.95     2053.90     61.18 o 
   7  -1   0     1990.52     1939.35     61.10 o 
   8  -1   0      331.89      285.26     29.36 o 
   9  -1   0      994.90     1022.04     51.39 o 
  10  -1   0       64.71       85.15     73.42 o 
  11  -1   0      139.04      259.51     70.11 o 
  12  -1   0      132.57      298.41    110.32 o 
  13  -1   0      134.14      333.85    130.69 o 
   2   0   0     2787.07     3063.11    266.75 o 
   3   0   0       98.28      133.30     23.77 o 
   4   0   0     4260.92     4551.02    274.28 o 
   5   0   0     1618.81     1569.06     76.44 o 
   6   0   0        7.12      -16.66     15.67 o 
   7   0   0        1.94      -29.79     18.30 o 
   8   0   0     1657.80     1465.69     53.94 o 
   9   0   0      691.22      700.49     40.45 o 
  10   0   0      118.08      209.64     40.77 o 
  11   0   0     1536.73     1760.62    207.62 o 
  12   0   0        5.08      322.41     92.31 o 
  13   0   0       67.59      802.76     99.20 o 
   1   1   0     2651.53     2467.62     77.97 o 
   2   1   0    65721.09    72018.84   2289.39 o 
   3   1   0    11160.73    11007.42    448.97 o 
   4   1   0     2495.15     2847.83    116.05 o 
   5   1   0      414.56      523.32     25.62 o 
   6   1   0     2168.07     2076.86     61.64 o 
   7   1   0     2061.70     2019.79     62.20 o 
   8   1   0      355.57      315.29     57.59 o 
   9   1   0      977.35     1065.44     47.26 o 
  10   1   0       69.20       80.86     31.75 o 
  11   1   0      142.65      289.57     52.52 o 
  12   1   0      134.03      214.27     50.41 o 
  13   1   0      112.83      294.24     90.46 o 
   0   2   0    51215.23    65757.29   1999.11 o 
   1   2   0     3169.72     2105.15     57.73 o 
   2   2   0     1043.39      927.16     40.17 o 
   3   2   0     2868.35     2525.83     68.90 o 
   4   2   0    10634.62    10631.85    438.65 o 
   5   2   0     4675.61     5069.20    230.97 o 
   6   2   0     4456.26     5095.20    129.69 o 
   7   2   0      386.95      449.86     31.88 o 
   8   2   0      132.13       93.33     25.17 o 
   9   2   0      172.48      158.00     33.91 o 
  10   2   0      200.35      246.97     34.61 o 
  11   2   0      121.30      228.56     38.43 o 
  12   2   0      215.12      275.49     57.49 o 
  13   2   0      125.68      134.58     94.77 o 
   1   3   0      164.17      181.56      7.76 o 
   2   3   0     4401.91     4292.68    110.57 o 
   3   3   0     1139.43     1075.08     34.36 o 
   4   3   0     2676.01     2514.73     93.48 o 
   5   3   0     4430.32     4539.24    169.61 o 
   6   3   0      477.99      486.67     28.01 o 
   7   3   0     3486.32     3557.05     98.95 o 
   8   3   0       49.88       44.33     33.73 o 
   9   3   0     1485.69     1555.88    122.57 o 
  10   3   0      507.27      606.98     43.54 o 
  11   3   0       21.04       57.08     53.59 o 
  12   3   0       15.32      -24.86     52.06 o 
   0   4   0     8567.82     7466.30    148.84 o 
   1   4   0     2007.11     1689.94     54.01 o 
   2   4   0     3074.36     3615.32     82.17 o 
   3   4   0     3335.80     3051.75     70.20 o 
   4   4   0      317.24      189.47     15.17 o 
   5   4   0      233.55      259.76     21.38 o 
   6   4   0      403.30      414.86     27.36 o 
   7   4   0       59.53       21.00     21.52 o 
   8   4   0      630.48      634.51     37.40 o 
   9   4   0      255.12      286.88     32.43 o 
  10   4   0       79.37      152.80     49.08 o 
  11   4   0      311.38      278.84     57.52 o 
  12   4   0      331.44      485.38     67.55 o 
   1   5   0     9724.79     9486.10    147.54 o 
   2   5   0     2962.38     2175.09     56.38 o 
   3   5   0      465.39      418.24     20.88 o 
   4   5   0     1254.45     1171.69     35.68 o 
   5   5   0      276.01      244.92     19.57 o 
   6   5   0      508.89      468.13     30.19 o 
   7   5   0      199.17      197.19     26.10 o 
   8   5   0      102.57       59.94     27.08 o 
   9   5   0       89.79      118.16     47.07 o 
  10   5   0      348.40      356.96     58.76 o 
  11   5   0       55.81      164.64     57.92 o 
  12   5   0      203.39      207.21     64.85 o 
   0   6   0     4841.48     3788.58     81.49 o 
   1   6   0     1152.96      955.05     40.17 o 
   2   6   0     2328.02     2241.92     40.32 o 
   3   6   0     2839.01     2525.78     62.76 o 
   4   6   0      433.03      377.11     22.77 o 
   5   6   0      171.89      272.56     21.82 o 
   6   6   0      251.96      237.59     27.21 o 
   7   6   0      103.03       87.16     26.20 o 
   8   6   0      787.65      730.43     61.95 o 
   9   6   0       11.65      -32.94     45.79 o 
  10   6   0       13.29        3.47     52.77 o 
  11   6   0       75.75       56.53     61.21 o 
   1   7   0     1545.50     1644.19     29.82 o 
   2   7   0     1563.38     1261.25     27.44 o 
   3   7   0     1205.00     1313.02     40.71 o 
   4   7   0     1244.62     1113.31     38.06 o 
   5   7   0     1529.58     1435.92     46.01 o 
   6   7   0      183.13      151.73     24.41 o 
   7   7   0      392.31      436.91     52.32 o 
   8   7   0       45.99       71.09     48.47 o 
   9   7   0       78.88       17.89     55.75 o 
  10   7   0      225.64      264.46     63.20 o 
  11   7   0      207.69      115.21     70.44 o 
   0   8   0      271.44      259.91     19.01 o 
   1   8   0      938.58     1012.31     23.29 o 
   2   8   0       63.30       64.30     11.64 o 
   3   8   0     2790.31     2855.37     72.98 o 
   4   8   0     2787.94     2719.11     71.48 o 
   5   8   0      160.64      183.06     24.47 o 
   6   8   0      498.75      510.23     42.64 o 
   7   8   0      226.11      200.20     49.68 o 
   8   8   0      500.33      498.52     63.94 o 
   9   8   0       39.35       24.86     55.80 o 
  10   8   0      118.20       65.98     62.73 o 
   1   9   0     1739.92     1890.18     35.48 o 
   2   9   0      300.73      302.78     15.77 o 
   3   9   0       41.60        9.90     20.51 o 
   4   9   0      742.51      837.45     37.42 o 
   5   9   0      773.47      811.28     48.56 o 
   6   9   0       75.08       47.94     34.77 o 
   7   9   0       33.84       -3.27     47.80 o 
   8   9   0       67.10        1.79     71.69 o 
   9   9   0       69.38       -3.18     58.51 o 
   0  10   0      778.89      864.14     35.51 o 
   1  10   0     1141.40     1212.38     29.00 o 
   2  10   0     1002.04     1082.57     32.95 o 
   3  10   0     1126.59     1334.25     39.83 o 
   4  10   0      141.26      146.80     33.23 o 
   5  10   0       73.21       82.03     34.43 o 
   6  10   0       74.84        9.17     37.62 o 
   7  10   0      344.50      301.56     77.63 o 
   8  10   0       60.46      -20.42     57.51 o 
   1  11   0     2129.51     2517.60     48.76 o 
   2  11   0      139.69      181.51     21.64 o 
   3  11   0      143.44      113.81     26.15 o 
   4  11   0      283.99      292.02     32.60 o 
   5  11   0      363.76      461.85     46.57 o 
   6  11   0      106.29       90.70     42.31 o 
   7  11   0       53.22        8.96     55.82 o 
   0  12   0      250.46      314.55     33.49 o 
   1  12   0      671.78      789.14     34.25 o 
   2  12   0        1.56       -5.33     24.40 o 
   3  12   0      670.75      796.19     39.80 o 
   4  12   0       40.07       88.84     29.29 o 
   5  12   0       38.66       -2.61     29.25 o 
   6  12   0      260.11      376.19     51.08 o 
   1  13   0      178.89      193.59     61.67 o 
   2  13   0       24.38       83.45     29.00 o 
   3  13   0      261.98      342.99     34.70 o 
  -4 -13   1       85.22       58.12     74.90 o 
  -3 -13   1      492.19      462.64     79.13 o 
  -2 -13   1      521.98      556.87     77.01 o 
  -1 -13   1       11.36       62.97     57.60 o 
   0 -13   1      114.59      119.09     38.47 o 
   1 -13   1      106.51      152.86     57.23 o 
   2 -13   1      246.71      243.05     68.26 o 
   3 -13   1       83.32       32.05     67.57 o 
  -6 -12   1      316.20      278.51     90.76 o 
  -5 -12   1      199.87      224.82     79.41 o 
  -4 -12   1       50.37       -3.38     66.21 o 
  -3 -12   1       20.82       10.14     60.04 o 
  -2 -12   1       18.14      -37.02     53.68 o 
  -1 -12   1       37.10      101.69     34.95 o 
   0 -12   1      591.20      685.98     88.09 o 
   1 -12   1       13.74      -40.10     51.17 o 
   2 -12   1       65.65        4.83     52.42 o 
   3 -12   1        2.27      -36.21     59.51 o 
   4 -12   1      940.65      932.31     94.72 o 
   5 -12   1       68.03       19.07     77.32 o 
   6 -12   1      521.91      519.21     99.26 o 
  -7 -11   1       93.36       50.27     86.53 o 
  -6 -11   1      118.04       66.06     76.26 o 
  -5 -11   1       77.88       20.73     67.14 o 
  -4 -11   1      224.97      189.65     66.69 o 
  -3 -11   1      218.08      208.79     63.14 o 
  -2 -11   1       68.46       30.94     53.95 o 
  -1 -11   1      324.64      287.16     39.24 o 
   0 -11   1      143.97       77.18     47.22 o 
   1 -11   1       58.07       -8.25     49.16 o 
   2 -11   1     1326.47     1460.51     99.89 o 
   3 -11   1      267.79      215.34     61.87 o 
   4 -11   1      265.51      277.49     69.48 o 
   5 -11   1       33.29       -8.52     68.73 o 
   6 -11   1      281.40      372.65     86.62 o 
   7 -11   1        9.20     -120.88     81.75 o 
  -9 -10   1       80.87      112.08     97.60 o 
  -8 -10   1      151.64      131.10     90.19 o 
  -7 -10   1       66.56       63.57     79.42 o 
  -6 -10   1      299.19      445.65     80.66 o 
  -5 -10   1       94.15      139.55     66.81 o 
  -4 -10   1      192.10      156.40     59.29 o 
  -3 -10   1      413.42      466.53     68.18 o 
  -2 -10   1      172.69       68.44     51.81 o 
   0 -10   1      486.93      430.95     57.36 o 
   1 -10   1     1811.25     1458.47     99.98 o 
   2 -10   1       73.98      107.00     50.95 o 
   3 -10   1     1368.51     1146.41     91.72 o 
   4 -10   1      903.16     1136.42     91.77 o 
   5 -10   1      237.45      206.37     70.01 o 
   6 -10   1      354.37      407.91     83.26 o 
   7 -10   1       69.03      -81.29     76.99 o 
   8 -10   1      275.42      127.55     93.95 o 
 -10  -9   1      190.64       84.28    102.26 o 
  -9  -9   1      159.05       88.11     88.49 o 
  -8  -9   1      311.38      359.71     87.81 o 
  -7  -9   1      111.78      235.06     79.47 o 
  -6  -9   1      334.14      302.84     73.05 o 
  -5  -9   1      184.77      332.06     67.32 o 
  -4  -9   1      604.22      767.04     75.82 o 
  -3  -9   1      430.31      463.02     62.90 o 
  -2  -9   1      203.92      203.95     52.86 o 
   0  -9   1      181.79      100.84     40.89 o 
   1  -9   1      413.56      398.50     54.42 o 
   2  -9   1      955.49     1038.37     76.87 o 
   3  -9   1      434.84      376.47     58.37 o 
   4  -9   1      275.25      422.11     64.09 o 
   5  -9   1      568.88      574.44     76.41 o 
   6  -9   1      901.48     1012.22     96.06 o 
   7  -9   1       50.05       23.84     73.50 o 
   8  -9   1      344.80      266.39     87.56 o 
   9  -9   1      110.64       51.59     95.06 o 
 -10  -8   1      160.10      124.09     97.67 o 
  -9  -8   1      693.31      635.31    100.70 o 
  -8  -8   1      744.01      911.96     69.00 o 
  -7  -8   1      339.46      368.40     56.37 o 
  -6  -8   1      418.38      652.20     81.14 o 
  -5  -8   1      612.69      574.39     74.62 o 
  -4  -8   1      789.90      707.57     45.32 o 
  -3  -8   1      228.68      195.72     54.16 o 
  -2  -8   1      198.71       86.58     45.60 o 
   1  -8   1        2.56      -14.73     36.28 o 
   2  -8   1       40.78       29.45     37.92 o 
   3  -8   1      631.54      487.69     59.90 o 
   4  -8   1     1173.96     1520.68    100.23 o 
   5  -8   1      146.45      121.77     58.39 o 
   6  -8   1     2146.09     1893.87    122.33 o 
   7  -8   1     1763.23     1749.02    121.58 o 
   8  -8   1      209.56      216.78     82.96 o 
   9  -8   1      662.99      587.97     99.27 o 
  10  -8   1       66.26      182.02     97.52 o 
 -11  -7   1      204.89      135.27     99.73 o 
 -10  -7   1      957.51      833.20    110.99 o 
  -9  -7   1       43.66      151.57    198.01 o 
  -8  -7   1     1416.67     1593.74    195.58 o 
  -7  -7   1      753.79      824.98     88.97 o 
  -6  -7   1     1029.94     1065.23    118.72 o 
  -5  -7   1      349.92      320.22     62.03 o 
  -4  -7   1      205.23      257.74     83.03 o 
  -3  -7   1      792.00      836.35     70.88 o 
   1  -7   1     1129.42     1085.25     67.44 o 
   2  -7   1     1489.83     1855.05     97.37 o 
   3  -7   1      736.60      804.26     65.48 o 
   4  -7   1      278.15      235.01     51.09 o 
   5  -7   1     2417.23     1948.49    117.57 o 
   6  -7   1     1826.09     1815.89     81.39 o 
   7  -7   1      182.24       98.47     65.86 o 
   8  -7   1     1633.54     1602.61    121.56 o 
   9  -7   1      150.89       68.48     81.53 o 
  10  -7   1      334.81      152.82     90.73 o 
  11  -7   1      113.61      182.87    101.58 o 
 -11  -6   1       28.41      -89.26     86.33 o 
 -10  -6   1      570.95      612.32     95.67 o 
  -9  -6   1     1331.83     1399.40    144.77 o 
  -8  -6   1      534.06      416.52     51.71 o 
  -7  -6   1      419.10      479.66     49.58 o 
  -6  -6   1      602.11      679.56    101.77 o 
  -5  -6   1      367.30      463.68     32.80 o 
  -4  -6   1     1495.78     1494.19    111.65 o 
  -3  -6   1      771.10      742.40     37.73 o 
   1  -6   1     1797.58     1834.48     87.67 o 
   2  -6   1      459.97      350.60     43.50 o 
   3  -6   1     4953.63     4479.21    139.69 o 
   4  -6   1     2644.21     2420.83    125.42 o 
   5  -6   1       49.63       18.09     32.39 o 
   6  -6   1     2111.70     1978.32     81.38 o 
   7  -6   1      666.83      594.03     56.85 o 
   8  -6   1      752.29      771.69    181.18 o 
   9  -6   1       34.79      -11.75     74.14 o 
  10  -6   1      320.77      384.42     92.91 o 
  11  -6   1      310.89      334.76    101.73 o 
 -12  -5   1      154.80      264.96     97.90 o 
 -11  -5   1     1984.13     2205.91    320.43 o 
 -10  -5   1      228.60      313.28     82.43 o 
  -9  -5   1      300.85      348.96     50.30 o 
  -8  -5   1      296.78      455.90     54.07 o 
  -7  -5   1     1633.56     1679.33    145.18 o 
  -6  -5   1      940.62      837.72     40.86 o 
  -5  -5   1      121.03      156.60     20.46 o 
  -4  -5   1     1074.93      830.58     74.53 o 
  -3  -5   1     1287.78     1598.35     72.84 o 
   1  -5   1     2863.73     3243.57    137.79 o 
   2  -5   1     6371.78     5685.45    236.51 o 
   3  -5   1     1081.57      969.49     71.11 o 
   4  -5   1     3618.78     3020.60    146.95 o 
   5  -5   1     1862.50     1794.38     71.82 o 
   6  -5   1      785.83      898.30     52.51 o 
   7  -5   1      101.94      179.75     38.63 o 
   8  -5   1      612.86      702.68     77.16 o 
   9  -5   1      719.12      563.69     85.28 o 
  10  -5   1      176.35       55.96     78.79 o 
  11  -5   1      624.56      430.89     93.73 o 
  12  -5   1       78.65       76.66     91.73 o 
 -12  -4   1      308.39      273.71     90.25 o 
 -11  -4   1      114.14       62.21     77.99 o 
 -10  -4   1      485.67      615.23    120.02 o 
  -9  -4   1     3211.51     3164.31    192.42 o 
  -8  -4   1      480.10      561.33     51.99 o 
  -7  -4   1      288.02      287.67     25.16 o 
  -6  -4   1      581.42      457.33     28.21 o 
  -5  -4   1     2766.34     2971.62     97.22 o 
  -4  -4   1     1716.70     1728.89     90.23 o 
  -3  -4   1       58.87       43.11     16.46 o 
   1  -4   1     6287.29     7239.68    279.96 o 
   2  -4   1       83.30      165.16     26.08 o 
   3  -4   1     5599.40     5933.97    244.25 o 
   4  -4   1     3068.07     2638.01     89.98 o 
   5  -4   1      536.09      635.18     39.36 o 
   6  -4   1     1023.64      790.85     47.81 o 
   7  -4   1     2294.60     2205.51     88.68 o 
   8  -4   1      119.67      154.01     45.04 o 
   9  -4   1      295.22      350.92     91.95 o 
  10  -4   1      781.01      625.36     87.28 o 
  11  -4   1       29.87       -4.60     79.79 o 
  12  -4   1      556.29      488.26     99.38 o 
 -12  -3   1       50.42       91.91     80.05 o 
 -11  -3   1     1092.16     1100.63    200.48 o 
 -10  -3   1      110.42      229.74     59.99 o 
  -9  -3   1       99.02      231.01     59.67 o 
  -8  -3   1     1880.34     1850.40     61.47 o 
  -7  -3   1     5375.56     5410.29    144.26 o 
  -6  -3   1      981.97      931.15     36.27 o 
  -5  -3   1      574.39      504.87     25.63 o 
  -4  -3   1     1524.25     1705.13     81.20 o 
  -3  -3   1      552.00      449.50     25.30 o 
  -2  -3   1      369.11      204.79     23.50 o 
   1  -3   1     1182.73     1215.83     57.10 o 
   2  -3   1     2728.69     3302.09    109.54 o 
   3  -3   1     7424.22     8008.72    245.93 o 
   4  -3   1     1399.54     1674.41     64.89 o 
   5  -3   1     6078.41     5858.91    189.71 o 
   6  -3   1     1763.33     1516.30     48.21 o 
   7  -3   1      475.48      440.53     39.87 o 
   8  -3   1     2042.75     1843.28     79.56 o 
   9  -3   1      478.85      581.88    139.63 o 
  10  -3   1      951.95     1040.06    162.18 o 
  11  -3   1      181.27      216.63     92.72 o 
  12  -3   1       46.50      113.08     84.21 o 
 -13  -2   1      331.57      329.48     87.36 o 
 -12  -2   1       46.97       97.56     74.60 o 
 -11  -2   1      625.83      645.15    114.31 o 
 -10  -2   1       62.94      162.55     48.56 o 
  -9  -2   1     2886.85     2807.11     90.17 o 
  -8  -2   1      485.04      580.85     37.21 o 
  -7  -2   1     1860.64     1893.30     58.30 o 
  -6  -2   1     4440.19     4692.42    125.00 o 
  -5  -2   1      145.82      220.76     34.31 o 
  -4  -2   1      741.38      720.90     26.41 o 
  -3  -2   1     1360.10     1597.02     47.49 o 
  -2  -2   1      778.61      982.21     61.69 o 
   2  -2   1     4857.38     5457.29    159.36 o 
   3  -2   1      271.00      206.66     30.65 o 
   4  -2   1     5498.28     5439.84    139.30 o 
   5  -2   1     3285.46     3083.58     84.01 o 
   6  -2   1     2178.67     2335.26     67.88 o 
   7  -2   1     8362.22     8165.77    208.49 o 
   8  -2   1      298.07      308.07     28.64 o 
   9  -2   1     1119.30     1001.86     92.18 o 
  10  -2   1      478.69      384.80     73.56 o 
  11  -2   1      229.46      152.01     72.37 o 
  12  -2   1      113.10      233.45    101.73 o 
 -13  -1   1      245.67      514.26    170.60 o 
 -12  -1   1      146.16      201.61     71.61 o 
 -11  -1   1     2300.61     2245.32    130.04 o 
 -10  -1   1        7.96      218.25     63.12 o 
  -9  -1   1      191.97      179.52     29.10 o 
  -8  -1   1     1422.16     1486.20     75.64 o 
  -7  -1   1      563.51      579.17     33.59 o 
  -6  -1   1      169.40      310.59     22.64 o 
  -5  -1   1      576.23      480.41     24.17 o 
  -4  -1   1     3026.30     3071.92     81.32 o 
  -3  -1   1      656.66      688.83     24.08 o 
  -2  -1   1     1062.58     1005.34     34.63 o 
   0  -1   1     2410.84     3410.73    162.50 o 
   1  -1   1    11666.65    14319.61    476.37 o 
   2  -1   1     8189.68     6617.55    277.98 o 
   3  -1   1     2250.46     2294.98    126.53 o 
   4  -1   1      319.81      282.33     31.34 o 
   5  -1   1     8925.60     9479.41    231.64 o 
   6  -1   1      440.55      357.80     26.50 o 
   7  -1   1       24.90      -26.57     19.22 o 
   8  -1   1      318.02      382.06     30.60 o 
   9  -1   1     2256.48     2126.28    101.05 o 
  10  -1   1      177.63      278.41     91.38 o 
  11  -1   1      324.57      503.09     85.81 o 
  12  -1   1      203.28      258.24     77.33 o 
 -13   0   1      966.53     1307.60    115.16 o 
 -12   0   1     1184.46     1401.49    125.27 o 
 -11   0   1      522.22      819.46     48.16 o 
 -10   0   1     1011.82     1155.25     68.59 o 
  -9   0   1      283.19      361.76     33.88 o 
  -8   0   1     1262.60     1070.24     46.11 o 
  -7   0   1      134.89      103.32     21.17 o 
  -6   0   1     3096.01     3454.00    112.74 o 
  -5   0   1      697.19      753.32     64.67 o 
  -4   0   1      484.97      472.24     28.15 o 
  -3   0   1     2939.86     3583.40    159.43 o 
  -2   0   1     2024.62     2767.80     89.07 o 
  -1   0   1      122.35       -7.76      3.88 o 
   1   0   1     8527.97     8275.16    388.92 o 
   2   0   1      226.56      264.09     19.66 o 
   3   0   1    13992.44    16343.99    930.90 o 
   4   0   1     2419.70     2488.65     88.03 o 
   5   0   1      304.77      357.26     23.05 o 
   6   0   1       54.82       13.20     19.12 o 
   7   0   1     1645.14     1477.11     52.69 o 
   8   0   1       63.16       38.14     23.52 o 
   9   0   1      195.19      275.27     32.24 o 
  10   0   1     2400.94     2909.23    119.35 o 
  11   0   1     1943.96     2042.22    169.62 o 
  12   0   1      520.12      759.08    133.79 o 
 -13   1   1      256.71      474.55     94.31 o 
 -12   1   1      135.65      294.54     82.98 o 
 -11   1   1     2258.77     2407.85     95.43 o 
 -10   1   1        1.64      134.19     50.65 o 
  -9   1   1      221.92      229.96     30.89 o 
  -8   1   1     1520.74     1592.94     55.43 o 
  -7   1   1      651.72      552.84     32.45 o 
  -6   1   1      282.29      276.73     22.64 o 
  -5   1   1      537.78      534.77     26.19 o 
  -4   1   1     2995.32     3202.09    153.65 o 
  -3   1   1      622.45      665.97     46.78 o 
  -2   1   1     1299.75      945.08     36.62 o 
  -1   1   1     2700.32     2931.86     91.69 o 
   0   1   1     2225.39     3291.20    163.52 o 
   1   1   1    12164.54    12910.77    355.61 o 
   2   1   1     8693.77     5483.24    181.77 o 
   3   1   1     2469.23     2302.15    176.21 o 
   4   1   1      282.88      341.80     22.63 o 
   5   1   1     9017.56     9142.40    232.27 o 
   6   1   1      452.28      379.76     26.12 o 
   7   1   1       15.67        6.33     27.45 o 
   8   1   1      367.20      381.66     32.61 o 
   9   1   1     2371.43     2314.63     73.05 o 
  10   1   1      186.93      223.69     35.18 o 
  11   1   1      328.59      401.26     42.56 o 
  12   1   1      189.62      357.92     54.76 o 
 -13   2   1      273.26      326.23     62.98 o 
 -12   2   1       52.76       32.49     52.18 o 
 -11   2   1      665.62      657.96     62.29 o 
 -10   2   1       50.22       87.09     30.91 o 
  -9   2   1     2947.78     2910.77     86.51 o 
  -8   2   1      541.62      533.25     93.64 o 
  -7   2   1     1821.20     1772.54     76.79 o 
  -6   2   1     4373.13     4953.12    126.92 o 
  -5   2   1      146.45      196.39     17.80 o 
  -4   2   1      975.77      713.97     42.76 o 
  -3   2   1     1391.32     1486.14     45.15 o 
  -2   2   1      674.36      941.78     29.97 o 
  -1   2   1    12716.88    17284.82    309.73 o 
   0   2   1     3990.61     3740.61     69.34 o 
   1   2   1     5787.39     3380.57    107.74 o 
   2   2   1     5129.16     4888.08    115.72 o 
   3   2   1      223.80      261.31     17.54 o 
   4   2   1     5337.96     5730.88    298.98 o 
   5   2   1     3225.54     3246.37     86.35 o 
   6   2   1     2067.38     2423.14     69.90 o 
   7   2   1     8474.21     8267.37    349.50 o 
   8   2   1      329.83      346.76     38.56 o 
   9   2   1     1197.31     1038.40     55.55 o 
  10   2   1      543.02      478.77     39.99 o 
  11   2   1      225.22      219.01     45.73 o 
  12   2   1       86.49       64.12     51.09 o 
 -12   3   1       62.02       58.31     54.77 o 
 -11   3   1      994.23      984.62     72.39 o 
 -10   3   1       86.49      118.34     44.92 o 
  -9   3   1      111.48      191.19     34.19 o 
  -8   3   1     1911.82     1838.35     93.92 o 
  -7   3   1     5509.10     5702.87    146.93 o 
  -6   3   1     1080.50     1021.63     38.31 o 
  -5   3   1      443.22      520.53     25.82 o 
  -4   3   1     1609.09     1672.41     51.62 o 
  -3   3   1      535.04      414.51     22.59 o 
  -2   3   1      273.08      260.77     18.20 o 
  -1   3   1     4677.58     5366.59     90.58 o 
   0   3   1      131.94      234.41     11.03 o 
   1   3   1     1034.62     1135.91     20.84 o 
   2   3   1     3134.81     3187.73     90.02 o 
   3   3   1     7541.94     7871.55    170.10 o 
   4   3   1     1479.82     1758.22     79.38 o 
   5   3   1     6222.32     5949.97    137.88 o 
   6   3   1     1735.85     1571.29     54.98 o 
   7   3   1      485.77      443.02     30.95 o 
   8   3   1     2108.13     1797.22     86.77 o 
   9   3   1      461.66      539.26     55.55 o 
  10   3   1      988.13      965.85     50.36 o 
  11   3   1      206.66      132.24     51.50 o 
  12   3   1       51.19        7.29     89.35 o 
 -12   4   1      273.26      360.00     63.63 o 
 -11   4   1       95.80      182.97     55.27 o 
 -10   4   1      457.37      624.26     61.92 o 
  -9   4   1     3087.32     3319.10    126.55 o 
  -8   4   1      537.74      630.89     37.09 o 
  -7   4   1      276.52      230.67     24.86 o 
  -6   4   1      632.61      508.75     38.37 o 
  -5   4   1     2889.08     2995.82     65.74 o 
  -4   4   1     1646.52     1742.47     47.01 o 
  -3   4   1       48.90       63.09     10.79 o 
  -2   4   1      226.92      304.45     14.32 o 
  -1   4   1     1673.22     1879.07     32.91 o 
   0   4   1      928.65      706.45     27.24 o 
   1   4   1     6456.04     6603.14    104.48 o 
   2   4   1      108.09      155.55     12.79 o 
   3   4   1     5629.12     5669.50    125.44 o 
   4   4   1     3162.52     2601.64    103.52 o 
   5   4   1      507.43      592.62     31.62 o 
   6   4   1     1107.22      838.46     37.41 o 
   7   4   1     2154.78     2263.21     70.91 o 
   8   4   1       97.41       58.57     25.27 o 
   9   4   1      325.19      228.63     32.11 o 
  10   4   1      839.90      688.58     62.76 o 
  11   4   1       40.31       63.21     53.03 o 
  12   4   1      511.35      647.39     71.71 o 
 -12   5   1      142.58      313.12     66.41 o 
 -11   5   1     1967.83     2103.16    105.91 o 
 -10   5   1      240.55      273.39     65.01 o 
  -9   5   1      306.72      269.63     50.72 o 
  -8   5   1      413.71      409.31     49.30 o 
  -7   5   1     1610.33     1754.33     59.66 o 
  -6   5   1      801.49      826.54     28.96 o 
  -5   5   1       90.61      105.89     16.02 o 
  -4   5   1     1017.90      866.39     29.53 o 
  -3   5   1     1439.17     1511.30     41.32 o 
  -2   5   1     1900.69     2030.09     41.23 o 
  -1   5   1     3337.03     3892.38     63.85 o 
   0   5   1     6522.77     7812.67    110.96 o 
   1   5   1     2975.26     3049.15     51.34 o 
   2   5   1     6406.71     5464.25    107.17 o 
   3   5   1     1005.62     1119.55     33.20 o 
   4   5   1     3540.84     3169.33     75.28 o 
   5   5   1     1651.72     1775.71     57.43 o 
   6   5   1      942.64      890.14     40.18 o 
   7   5   1      126.64      186.72     26.86 o 
   8   5   1      776.70      628.68     40.88 o 
   9   5   1      703.46      684.83     62.27 o 
  10   5   1      149.79      151.24    148.70 o 
  11   5   1      611.20      506.61     66.99 o 
  12   5   1       58.76       71.53     61.34 o 
 -11   6   1       24.02        9.02     58.17 o 
 -10   6   1      574.84      611.94     89.37 o 
  -9   6   1     1359.33     1329.00     80.90 o 
  -8   6   1      504.27      442.92     53.40 o 
  -7   6   1      461.92      433.52     47.81 o 
  -6   6   1      705.65      578.04     30.04 o 
  -5   6   1      409.48      398.41     24.22 o 
  -4   6   1     1447.09     1514.94     43.40 o 
  -3   6   1      783.31      746.42     28.35 o 
  -2   6   1      603.61      584.35     17.74 o 
  -1   6   1     1004.07     1002.54     23.17 o 
   0   6   1     2487.31     2438.69     39.52 o 
   1   6   1     1970.86     1670.23     29.53 o 
   2   6   1      390.23      345.27     19.78 o 
   3   6   1     5043.89     4676.44    105.51 o 
   4   6   1     2753.96     2497.68     63.44 o 
   5   6   1       35.01       38.47     17.57 o 
   6   6   1     2009.97     1863.47     64.11 o 
   7   6   1      559.30      588.99     38.87 o 
   8   6   1      712.58      779.51     76.91 o 
   9   6   1       50.93       46.31     47.67 o 
  10   6   1      345.84      338.93     62.36 o 
  11   6   1      320.99      368.27     67.74 o 
 -11   7   1      180.51      137.79     65.52 o 
 -10   7   1      989.45      923.85     77.63 o 
  -9   7   1       49.82       46.71     51.63 o 
  -8   7   1     1509.36     1410.14     82.81 o 
  -7   7   1      863.06      775.67     77.04 o 
  -6   7   1      976.52     1026.20     50.18 o 
  -5   7   1      326.31      356.89     25.12 o 
  -4   7   1      240.62      278.73     21.67 o 
  -3   7   1      816.82      947.50     33.71 o 
  -2   7   1      887.82      790.01     21.30 o 
  -1   7   1      248.12      247.27     12.09 o 
   0   7   1      586.74      663.08     17.80 o 
   1   7   1     1135.18     1105.48     23.04 o 
   2   7   1     1787.27     1796.58     39.83 o 
   3   7   1      828.66      759.24     31.35 o 
   4   7   1      216.36      241.91     22.34 o 
   5   7   1     2248.02     2024.57     60.90 o 
   6   7   1     1751.65     1854.20     64.94 o 
   7   7   1      195.04      148.06     43.59 o 
   8   7   1     1590.82     1537.32     84.30 o 
   9   7   1      120.97      153.40     61.47 o 
  10   7   1      344.40      297.83     65.40 o 
  11   7   1      144.28       79.36     63.17 o 
 -10   8   1      187.57      126.49     65.05 o 
  -9   8   1      718.66      721.46     74.45 o 
  -8   8   1      716.04      664.85     69.06 o 
  -7   8   1      323.72      378.93     42.16 o 
  -6   8   1      525.42      600.07     44.44 o 
  -5   8   1      501.76      558.43     41.06 o 
  -4   8   1      794.60      742.34     33.77 o 
  -3   8   1      253.05      253.39     23.30 o 
  -2   8   1      161.23      177.80     13.65 o 
  -1   8   1      770.00      737.18     19.92 o 
   0   8   1      595.28      649.66     19.05 o 
   1   8   1       14.16        7.09      9.83 o 
   2   8   1       41.85       19.69     11.70 o 
   3   8   1      499.32      463.74     28.86 o 
   4   8   1     1420.71     1533.57     48.60 o 
   5   8   1      141.28      180.09     25.49 o 
   6   8   1     1960.58     1926.91     89.94 o 
   7   8   1     1728.72     1686.69     86.91 o 
   8   8   1      220.45      198.09     55.28 o 
   9   8   1      621.33      526.83     68.70 o 
  10   8   1      109.90       -1.60     60.71 o 
 -10   9   1      182.15       95.10     66.51 o 
  -9   9   1      169.56       77.79     60.47 o 
  -8   9   1      344.92      300.93     80.74 o 
  -7   9   1      132.21      114.23     39.60 o 
  -6   9   1      320.66      343.77     41.50 o 
  -5   9   1      241.56      297.45     37.14 o 
  -4   9   1      636.52      638.15     42.95 o 
  -3   9   1      373.37      447.73     29.59 o 
  -2   9   1      216.20      201.81     14.80 o 
  -1   9   1      172.33      131.59     13.42 o 
   0   9   1      140.80      132.94     13.56 o 
   1   9   1      417.68      408.09     17.24 o 
   2   9   1      977.74     1046.87     30.88 o 
   3   9   1      392.72      470.51     30.56 o 
   4   9   1      236.45      264.22     27.50 o 
   5   9   1      571.15      517.10     34.54 o 
   6   9   1     1000.17      983.60     68.39 o 
   7   9   1       47.20      -23.13     47.80 o 
   8   9   1      335.84      312.70     61.92 o 
   9   9   1      107.06       32.20     59.34 o 
  -9  10   1       57.13       21.92     62.70 o 
  -8  10   1      182.66       22.98     57.78 o 
  -7  10   1       63.98       21.52     41.40 o 
  -6  10   1      340.66      351.58     44.91 o 
  -5  10   1      134.74      160.46     36.73 o 
  -4  10   1      208.05      165.65     33.87 o 
  -3  10   1      401.08      484.79     39.78 o 
  -2  10   1      158.01       93.29     19.08 o 
  -1  10   1      990.65     1009.84     26.55 o 
   0  10   1      426.71      528.09     21.53 o 
   1  10   1     1734.49     1679.98     34.16 o 
   2  10   1       64.02       77.90     18.60 o 
   3  10   1     1374.49     1252.21     41.85 o 
   4  10   1      957.03     1089.18     44.69 o 
   5  10   1      232.44      229.05     38.85 o 
   6  10   1      344.09      445.53     60.35 o 
   7  10   1       40.66       13.03     51.80 o 
   8  10   1      247.93      267.68     63.80 o 
  -7  11   1       88.40      171.44     51.46 o 
  -6  11   1      112.50       93.79     42.29 o 
  -5  11   1       88.35      104.13     38.07 o 
  -4  11   1      215.62      238.91     38.22 o 
  -3  11   1      260.23      218.78     28.06 o 
  -2  11   1       73.61       57.42     27.29 o 
  -1  11   1      315.41      289.62     18.97 o 
   0  11   1      131.78       83.62     16.68 o 
   1  11   1       75.47       23.97     19.32 o 
   2  11   1     1287.80     1453.77     43.30 o 
   3  11   1      236.39      235.18     25.01 o 
   4  11   1      275.57      353.46     31.81 o 
   5  11   1       32.39       48.86     37.27 o 
   6  11   1      304.27      383.81     62.15 o 
   7  11   1       11.30      -93.55     55.42 o 
  -6  12   1      296.32      415.63     51.11 o 
  -5  12   1      208.08      198.82     43.48 o 
  -4  12   1       48.59        5.01     27.01 o 
  -3  12   1       29.37        4.52     25.63 o 
  -2  12   1       14.48        1.26     24.22 o 
  -1  12   1       65.23       13.52     17.84 o 
   0  12   1      602.82      670.65     34.66 o 
   1  12   1       14.26       -6.87     21.65 o 
   2  12   1       62.98       38.16     22.81 o 
   3  12   1        2.86      -12.83     25.63 o 
   4  12   1      904.21      995.65     44.51 o 
   5  12   1       65.47       56.10     30.99 o 
   6  12   1      531.66      802.42     71.54 o 
  -4  13   1       92.11      139.87     34.12 o 
  -3  13   1      495.01      545.93     37.16 o 
  -2  13   1      512.03      604.89     57.52 o 
  -1  13   1       15.16       25.52     59.46 o 
   0  13   1      116.19       91.73     45.42 o 
   1  13   1      103.06      102.46     25.51 o 
   2  13   1      287.08      283.72     32.98 o 
   3  13   1       81.42      137.14     31.14 o 
  -4 -13   2      259.50      427.37     83.87 o 
  -3 -13   2      154.11      178.22     69.02 o 
  -2 -13   2      218.71      284.60     69.70 o 
  -1 -13   2       64.18      122.22     60.35 o 
   1 -13   2      122.67       68.97     57.32 o 
   2 -13   2      288.58      193.75     66.74 o 
   3 -13   2       84.74       68.65     69.57 o 
  -6 -12   2       95.27      234.56     86.92 o 
  -5 -12   2      696.33      731.04     96.60 o 
  -4 -12   2      403.92      422.96     77.24 o 
  -3 -12   2      468.91      592.03     79.58 o 
  -2 -12   2       27.52       51.29     57.17 o 
  -1 -12   2      167.55      226.81     56.82 o 
   0 -12   2      176.62      143.64     51.13 o 
   1 -12   2      102.84       48.65     53.35 o 
   2 -12   2       19.09      -76.71     53.23 o 
   3 -12   2       16.84     -105.58     58.46 o 
   4 -12   2      286.85      221.89     76.80 o 
   5 -12   2       28.20       40.25     75.06 o 
  -7 -11   2      970.93     1023.55    114.94 o 
  -6 -11   2       71.58       15.62     72.04 o 
  -5 -11   2      183.44      210.55     71.80 o 
  -4 -11   2       79.56       73.93     63.44 o 
  -3 -11   2     1031.08      983.38     88.14 o 
  -2 -11   2      640.92      581.50     71.20 o 
  -1 -11   2     1563.69     1323.09     90.10 o 
   0 -11   2        6.41      -24.02     45.79 o 
   1 -11   2       86.24       42.47     46.28 o 
   2 -11   2      133.79      199.93     59.21 o 
   3 -11   2      118.88       79.07     58.56 o 
   4 -11   2       58.63       63.62     65.82 o 
   5 -11   2      510.61      438.97     83.96 o 
   6 -11   2       66.04      -38.57     78.09 o 
   7 -11   2        7.06      -38.58     85.35 o 
  -9 -10   2     1103.14     1133.03    132.44 o 
  -8 -10   2       35.74      -19.18     85.00 o 
  -7 -10   2       44.15       70.28     77.53 o 
  -6 -10   2       13.43       42.41     70.14 o 
  -5 -10   2     1033.08     1207.60     99.91 o 
  -4 -10   2       12.88      -22.66     57.28 o 
  -3 -10   2      577.08      518.05     69.35 o 
  -2 -10   2      208.61      266.19     55.33 o 
  -1 -10   2      564.77      608.08     58.00 o 
   0 -10   2     1437.65     1514.78     94.25 o 
   1 -10   2      554.39      636.47     67.21 o 
   2 -10   2      888.17      760.03     75.38 o 
   3 -10   2      226.21      176.61     59.04 o 
   4 -10   2      454.97      526.38     76.10 o 
   5 -10   2        2.90     -124.28     62.14 o 
   6 -10   2      106.94      157.28     75.46 o 
   7 -10   2      145.10       97.55     82.14 o 
   8 -10   2       38.20      -34.81     92.59 o 
 -10  -9   2      102.54       20.75     98.97 o 
  -9  -9   2       63.33      -34.33     87.16 o 
  -8  -9   2      202.27      136.44     82.98 o 
  -7  -9   2     1736.33     1809.27    132.84 o 
  -6  -9   2       66.15      107.15     66.58 o 
  -5  -9   2      558.51      512.07     72.76 o 
  -4  -9   2      346.61      290.94     65.19 o 
  -3  -9   2     1823.48     1941.67    114.69 o 
  -1  -9   2     1520.10     1410.44     83.96 o 
   0  -9   2      406.82      393.70     49.31 o 
   1  -9   2      514.12      430.09     55.81 o 
   2  -9   2      374.59      600.76     65.59 o 
   3  -9   2       53.57       58.65     49.50 o 
   4  -9   2      256.63      268.74     61.83 o 
   5  -9   2      253.68      230.60     68.72 o 
   6  -9   2      248.32      116.36     70.96 o 
   7  -9   2       17.60      -39.88     73.19 o 
   8  -9   2       20.76      -30.79     83.75 o 
   9  -9   2      271.23      174.68     98.05 o 
 -10  -8   2      110.16       96.50     93.09 o 
  -9  -8   2      661.05      666.08    101.51 o 
  -8  -8   2      637.49      614.24     66.80 o 
  -7  -8   2       72.95        0.14    139.65 o 
  -6  -8   2     1236.26     1112.14     99.09 o 
  -5  -8   2     2034.58     2161.64    126.67 o 
  -4  -8   2     1189.09     1301.91     90.71 o 
  -3  -8   2     2428.75     2296.77    125.02 o 
   0  -8   2      269.56      344.27     42.82 o 
   1  -8   2      745.56      824.57     62.02 o 
   2  -8   2      256.21      397.37     49.13 o 
   3  -8   2     1547.61     1478.94     91.42 o 
   4  -8   2     1044.82      934.20     80.98 o 
   5  -8   2        8.32       -7.10     55.02 o 
   6  -8   2      517.47      601.43     79.92 o 
   7  -8   2     1241.02     1209.10    107.61 o 
   8  -8   2      649.63      604.45     94.57 o 
   9  -8   2      113.45      105.30     85.29 o 
  10  -8   2      306.81      349.03    104.78 o 
 -11  -7   2      137.25      205.07    100.18 o 
 -10  -7   2      106.14       97.41     89.50 o 
  -9  -7   2       80.68      146.89     73.74 o 
  -8  -7   2      436.58      600.03     60.94 o 
  -7  -7   2     4107.50     3990.76    145.12 o 
  -6  -7   2     1731.58     1690.77    112.97 o 
  -5  -7   2     1065.05     1052.75     52.48 o 
  -4  -7   2     2254.54     1900.12     73.49 o 
  -3  -7   2     1187.27     1094.61     78.83 o 
   0  -7   2     1129.18     1223.96     69.19 o 
   1  -7   2     1127.76     1015.29     65.34 o 
   2  -7   2     1146.27     1179.26     73.53 o 
   3  -7   2      278.65      279.19     46.90 o 
   4  -7   2      727.92      820.62     72.55 o 
   5  -7   2     1545.10     1690.52     83.64 o 
   6  -7   2      568.01      482.59     69.03 o 
   7  -7   2      118.17      106.11     65.91 o 
   8  -7   2      145.16      182.66     76.28 o 
   9  -7   2     1026.81      828.11    103.84 o 
  10  -7   2       34.05       -9.98     90.02 o 
 -12  -6   2      220.78      111.00     97.66 o 
 -11  -6   2      205.05      145.55     90.86 o 
 -10  -6   2      111.53      108.59     85.83 o 
  -9  -6   2     1867.96     1795.55    185.58 o 
  -8  -6   2      753.21      693.00     62.87 o 
  -7  -6   2      152.99      255.48     79.63 o 
  -6  -6   2     1463.07     1368.58     51.74 o 
  -5  -6   2     2320.03     1880.13    123.72 o 
  -4  -6   2      838.78      924.36     43.88 o 
  -3  -6   2     1105.64      921.98     66.74 o 
   0  -6   2     4327.78     4369.84    190.27 o 
   1  -6   2      311.04      325.65     37.33 o 
   2  -6   2      391.38      601.54     49.41 o 
   3  -6   2     1094.71      947.77     49.53 o 
   4  -6   2     1523.74     1636.77     95.03 o 
   5  -6   2        2.06        1.14     41.16 o 
   6  -6   2      255.81      318.22     54.92 o 
   7  -6   2      377.67      353.47     67.16 o 
   8  -6   2      137.97       77.36     67.75 o 
   9  -6   2       33.18       25.64     74.48 o 
  10  -6   2      121.79      110.37     84.77 o 
  11  -6   2      322.65      331.01     98.23 o 
 -12  -5   2      178.12      110.49     96.61 o 
 -11  -5   2      549.93      510.06     96.69 o 
 -10  -5   2      990.82      879.89    142.68 o 
  -9  -5   2      203.71      262.53     49.13 o 
  -8  -5   2     2498.72     2348.81    135.38 o 
  -7  -5   2     1122.81     1072.14     45.64 o 
  -6  -5   2      283.49      342.83     28.82 o 
  -5  -5   2        1.17       19.53     21.25 o 
  -4  -5   2     2835.18     2723.83     88.44 o 
  -3  -5   2     5364.49     4262.54    192.42 o 
   0  -5   2     5071.46     6067.12    246.61 o 
   1  -5   2     2976.63     3050.78    130.04 o 
   2  -5   2      854.88      824.62     52.30 o 
   3  -5   2     1082.40     1164.98     70.24 o 
   4  -5   2      541.30      669.77     66.94 o 
   5  -5   2     1153.69      952.04     50.13 o 
   6  -5   2      381.02      346.10     37.74 o 
   7  -5   2      244.49      239.71     60.38 o 
   8  -5   2      322.27      428.50     84.54 o 
   9  -5   2      271.74      296.88     78.46 o 
  10  -5   2      723.96      646.58     94.81 o 
  11  -5   2       34.21      -41.46     80.90 o 
 -12  -4   2      251.93      206.69     87.78 o 
 -11  -4   2      529.55      819.13     87.23 o 
 -10  -4   2      174.62      309.94     78.52 o 
  -9  -4   2      447.36      458.97     98.37 o 
  -8  -4   2     1341.15     1244.52     49.99 o 
  -7  -4   2      264.48      323.11     27.33 o 
  -6  -4   2     2458.93     2417.64     70.09 o 
  -5  -4   2     2254.31     1886.70     57.31 o 
  -4  -4   2      152.98      277.23     26.17 o 
  -3  -4   2     2468.28     2675.52    139.94 o 
   0  -4   2     6680.74     7247.32    287.40 o 
   1  -4   2      472.03      431.84     34.10 o 
   2  -4   2      880.80      891.94     88.12 o 
   4  -4   2     3172.23     3044.39    101.97 o 
   5  -4   2        1.58      -14.19     23.27 o 
   6  -4   2      914.74      894.27     48.94 o 
   7  -4   2      694.35      707.92     64.29 o 
   8  -4   2      301.25      405.27     54.29 o 
   9  -4   2      173.09       34.30     66.75 o 
  10  -4   2      973.85      921.44     99.52 o 
  11  -4   2      150.61       72.63     77.99 o 
  12  -4   2       44.40       46.39     84.72 o 
 -13  -3   2       33.36      -40.40     84.23 o 
 -12  -3   2      102.98      -42.56     75.54 o 
 -11  -3   2      457.26      525.61     92.58 o 
 -10  -3   2      419.90      494.19     77.08 o 
  -9  -3   2      589.43      721.06     54.41 o 
  -8  -3   2     1413.65     1436.25     53.46 o 
  -7  -3   2     1661.89     1620.53     54.28 o 
  -6  -3   2      906.66      836.01     35.08 o 
  -5  -3   2     2636.43     2518.74     69.14 o 
  -4  -3   2     9131.81     9459.42    272.53 o 
  -3  -3   2      478.98      493.98     44.40 o 
  -2  -3   2     1682.09     1488.40     68.52 o 
   1  -3   2     2204.99     2235.69     96.19 o 
   2  -3   2     1968.51     1772.80     64.62 o 
   3  -3   2     1095.26     1509.03     52.38 o 
   4  -3   2     1706.62     1837.31    105.36 o 
   5  -3   2      722.92      656.70     39.14 o 
   6  -3   2     1983.86     2029.15     88.77 o 
   7  -3   2     1391.09     1389.58     65.67 o 
   8  -3   2     1608.44     1622.19    138.25 o 
   9  -3   2      679.25      680.89     51.65 o 
  10  -3   2       91.17       60.14     68.32 o 
  11  -3   2      464.03      327.51     84.33 o 
  12  -3   2      350.03      250.70     86.56 o 
 -13  -2   2       32.06      280.67    187.93 o 
 -12  -2   2      273.79      207.45     75.59 o 
 -11  -2   2       21.93      246.99    149.69 o 
 -10  -2   2      379.41      443.55     38.42 o 
  -9  -2   2      628.19      621.57     39.68 o 
  -8  -2   2     3980.28     3824.87    106.33 o 
  -7  -2   2      114.87      203.76     23.00 o 
  -6  -2   2    11800.04    11959.24    293.70 o 
  -5  -2   2     1431.91     1247.88     41.58 o 
  -4  -2   2     1738.73     1433.00     42.45 o 
  -3  -2   2     1817.75     1871.90     58.48 o 
  -2  -2   2     1471.08     1649.25     72.11 o 
   1  -2   2     1759.46     1832.14    103.59 o 
   2  -2   2     1573.97     1033.39     43.68 o 
   3  -2   2     6907.84     8355.45    252.54 o 
   4  -2   2      737.89      618.20     33.48 o 
   5  -2   2     1204.46     1122.64     51.44 o 
   6  -2   2      110.71      155.60     18.04 o 
   7  -2   2      354.72      346.84     44.16 o 
   8  -2   2      877.18      830.17     53.57 o 
   9  -2   2      443.63      501.69     86.97 o 
  10  -2   2     2083.83     2077.36    186.10 o 
  11  -2   2       73.09      160.32     48.52 o 
  12  -2   2        3.06      -47.67     74.48 o 
 -13  -1   2      189.04      650.33     90.04 o 
 -12  -1   2      441.60      586.72    121.18 o 
 -11  -1   2       89.74      251.33     64.66 o 
 -10  -1   2     2355.74     2384.99    115.77 o 
  -9  -1   2      184.60      183.15     29.98 o 
  -8  -1   2     4262.98     4235.79    117.28 o 
  -7  -1   2      261.42      244.92     24.24 o 
  -6  -1   2     2838.55     3252.59     89.11 o 
  -5  -1   2     1619.06     1645.32     59.37 o 
  -4  -1   2    11456.59    13183.27    318.50 o 
  -3  -1   2      261.14      208.24     36.79 o 
  -2  -1   2     7360.70    10477.81    401.11 o 
  -1  -1   2     6813.64     9078.04    369.23 o 
   0  -1   2    14043.25    16120.90    824.97 o 
   1  -1   2     9196.50    11428.15    564.76 o 
   2  -1   2     3113.84     2342.26    116.07 o 
   3  -1   2     2729.35     2746.64    107.85 o 
   4  -1   2      190.48      208.92     16.39 o 
   5  -1   2      198.28      112.10     16.23 o 
   6  -1   2      849.70      782.80     33.60 o 
   7  -1   2      416.13      329.40     28.33 o 
   8  -1   2      564.27      399.08     32.13 o 
   9  -1   2        4.87       21.40     37.39 o 
  10  -1   2      211.92      265.46     47.54 o 
  11  -1   2      304.38      428.93    108.45 o 
  12  -1   2     1254.54     1345.30    147.52 o 
 -13   0   2      430.65      915.19    102.08 o 
 -12   0   2      584.31      865.66     85.37 o 
 -11   0   2      653.82      836.19     49.03 o 
 -10   0   2     1700.03     1616.27     61.30 o 
  -9   0   2      145.42       86.38     30.74 o 
  -8   0   2      897.98      883.60     45.23 o 
  -7   0   2     1784.12     1968.12     61.02 o 
  -6   0   2     6565.61     7130.36    180.20 o 
  -5   0   2       20.32        8.10     13.47 o 
  -4   0   2     9225.95    11414.20    582.97 o 
  -3   0   2     3260.27     3966.02    197.96 o 
  -2   0   2    33989.46    41846.72   1267.32 o 
  -1   0   2     5403.03     7867.13    316.75 o 
   0   0   2      446.24      363.93     17.74 o 
   1   0   2     1619.98     2046.12     63.16 o 
   2   0   2     1322.21     1580.64     42.92 o 
   3   0   2      365.73      410.60     19.56 o 
   4   0   2     3909.82     4137.36    122.07 o 
   5   0   2      100.87      252.34     19.16 o 
   6   0   2     2266.00     2401.54     69.27 o 
   7   0   2      554.67      473.26     31.29 o 
   8   0   2       27.66       -6.59     22.00 o 
   9   0   2        2.10      -32.32     25.93 o 
  10   0   2     1067.63     1302.91     71.89 o 
  11   0   2      544.72      848.09     63.30 o 
  12   0   2      231.80      350.20     56.00 o 
 -13   1   2      151.29      474.11     91.02 o 
 -12   1   2      459.55      575.43     59.38 o 
 -11   1   2       84.76      249.78     55.80 o 
 -10   1   2     2494.37     2397.10    109.18 o 
  -9   1   2      246.80      144.80     29.22 o 
  -8   1   2     4367.71     4396.19    117.73 o 
  -7   1   2      356.46      232.96     24.56 o 
  -6   1   2     2789.65     3386.95     90.14 o 
  -5   1   2     1554.00     1757.48     69.38 o 
  -4   1   2    11621.73    12819.01    319.68 o 
  -3   1   2      275.92      180.66     13.80 o 
  -2   1   2     7488.41     9713.39    305.20 o 
  -1   1   2     6633.30     9222.07    346.85 o 
   0   1   2    13398.47    15347.79    318.01 o 
   1   1   2     8878.54    10235.11    280.38 o 
   2   1   2     3022.90     2397.98    119.22 o 
   3   1   2     2777.62     2720.40     81.01 o 
   4   1   2      204.15      228.89     17.60 o 
   5   1   2      149.97      146.48     17.05 o 
   6   1   2      855.37      840.68     35.06 o 
   7   1   2      482.59      383.67     30.13 o 
   8   1   2      440.71      454.30     34.48 o 
   9   1   2        1.24       -9.54     26.98 o 
  10   1   2      183.38      204.23     35.09 o 
  11   1   2      336.20      312.39     52.45 o 
  12   1   2     1260.73     1308.51     77.90 o 
 -13   2   2       11.76       60.84    104.52 o 
 -12   2   2      216.96      300.36     62.39 o 
 -11   2   2       42.65      160.61     48.16 o 
 -10   2   2      384.50      529.09     53.63 o 
  -9   2   2      773.80      584.68     48.69 o 
  -8   2   2     3949.08     3865.46    202.39 o 
  -7   2   2      126.06      176.66     23.50 o 
  -6   2   2    12056.41    11788.18    294.84 o 
  -5   2   2     1329.18     1368.71     36.42 o 
  -4   2   2     1691.95     1413.34     47.38 o 
  -3   2   2     2053.30     1768.15     51.48 o 
  -2   2   2     1238.26     1634.65     45.98 o 
  -1   2   2     1840.88     2253.55     48.30 o 
   0   2   2     1644.84     1874.01     36.38 o 
   1   2   2     1539.95     1826.16     78.24 o 
   2   2   2     1455.29     1099.25     65.93 o 
   3   2   2     6736.66     8039.30    229.02 o 
   4   2   2      644.99      646.94     24.19 o 
   5   2   2     1193.67     1102.92     40.05 o 
   6   2   2      119.19      150.27     17.71 o 
   7   2   2      374.88      256.61     30.99 o 
   8   2   2      955.23      804.96     70.60 o 
   9   2   2      442.81      566.72     40.02 o 
  10   2   2     2095.14     2118.07     85.04 o 
  11   2   2      106.52       64.48     35.57 o 
  12   2   2        3.16       34.36     62.32 o 
 -13   3   2       24.98       40.17     59.00 o 
 -12   3   2      123.45       42.73     54.16 o 
 -11   3   2      475.98      462.45     61.05 o 
 -10   3   2      400.76      455.84     54.25 o 
  -9   3   2      590.09      693.46     55.03 o 
  -8   3   2     1386.32     1420.52     81.98 o 
  -7   3   2     1569.96     1690.52     54.72 o 
  -6   3   2      791.24      851.34     30.14 o 
  -5   3   2     2572.66     2467.84     71.96 o 
  -4   3   2     9167.54     9305.19    234.95 o 
  -3   3   2      494.41      440.64     24.84 o 
  -2   3   2     1700.51     1493.66     47.89 o 
  -1   3   2      385.16      441.05     13.30 o 
   0   3   2     2117.97     2616.22     46.33 o 
   1   3   2     1918.61     2136.56     38.73 o 
   2   3   2     1885.75     1759.54     78.11 o 
   3   3   2     1068.71     1381.94     65.31 o 
   4   3   2     1814.43     1920.80     50.48 o 
   5   3   2      675.44      652.27     44.58 o 
   6   3   2     2035.30     2098.06     64.56 o 
   7   3   2     1383.46     1445.85     52.68 o 
   8   3   2     1632.91     1644.46     87.49 o 
   9   3   2      626.52      615.64     55.90 o 
  10   3   2       56.93       55.03     33.14 o 
  11   3   2      472.08      602.54     46.31 o 
  12   3   2      353.52      371.32     61.55 o 
 -12   4   2      267.71      282.54     63.26 o 
 -11   4   2      508.57      613.27     70.03 o 
 -10   4   2      196.71      259.87     52.14 o 
  -9   4   2      451.47      430.55     51.02 o 
  -8   4   2     1133.82     1323.09     68.61 o 
  -7   4   2      294.39      332.27     26.32 o 
  -6   4   2     2424.95     2383.89     73.61 o 
  -5   4   2     2246.55     1928.81     61.60 o 
  -4   4   2      116.32      244.73     20.40 o 
  -3   4   2     2179.35     2589.01     74.10 o 
  -2   4   2     4969.57     5279.79    119.86 o 
  -1   4   2      917.35     1083.74     21.69 o 
   0   4   2     6457.70     6926.02    108.58 o 
   1   4   2      350.29      382.75     11.83 o 
   2   4   2      901.36      854.16     26.83 o 
   3   4   2      203.30      194.24     17.67 o 
   4   4   2     3004.30     3023.54    124.85 o 
   5   4   2        3.14      -27.73     16.01 o 
   6   4   2      947.83      829.35     38.33 o 
   7   4   2      740.81      694.01     38.09 o 
   8   4   2      297.60      386.09     34.63 o 
   9   4   2      176.85      120.69     31.00 o 
  10   4   2      924.64      892.02     50.77 o 
  11   4   2      164.31      171.87     56.29 o 
  12   4   2       46.93       93.29     57.39 o 
 -12   5   2      143.84      181.05     95.38 o 
 -11   5   2      515.16      634.77    104.35 o 
 -10   5   2     1005.87      955.28     71.93 o 
  -9   5   2      161.51      237.65     49.58 o 
  -8   5   2     2486.73     2468.57    102.67 o 
  -7   5   2     1077.70     1018.38     48.00 o 
  -6   5   2      237.66      262.16     21.01 o 
  -5   5   2       10.20        5.28     13.04 o 
  -4   5   2     3022.14     2659.09     65.16 o 
  -3   5   2     5110.99     4708.10    103.94 o 
  -2   5   2     4117.59     4320.90     76.26 o 
  -1   5   2     7903.46     8354.99    130.52 o 
   0   5   2     5177.73     5852.92     84.50 o 
   1   5   2     2915.43     2857.64     48.33 o 
   2   5   2      940.91      747.34     42.94 o 
   3   5   2     1127.27     1192.46     35.82 o 
   4   5   2      646.27      590.34     53.71 o 
   5   5   2     1022.14      987.98     40.35 o 
   6   5   2      284.44      361.58     29.99 o 
   7   5   2      238.19      244.61     29.16 o 
   8   5   2      260.32      319.67     34.60 o 
   9   5   2      281.53      293.88     36.98 o 
  10   5   2      718.24      781.97     70.56 o 
  11   5   2       59.82       29.08     54.45 o 
 -12   6   2      203.17      156.24     67.75 o 
 -11   6   2      192.57      211.32     63.87 o 
 -10   6   2      115.10      103.36     55.99 o 
  -9   6   2     1875.60     1719.87     91.31 o 
  -8   6   2      836.42      599.15     59.61 o 
  -7   6   2      150.57      165.10     31.83 o 
  -6   6   2     1484.73     1290.65     53.51 o 
  -5   6   2     2199.75     1869.68     51.41 o 
  -4   6   2      855.05      905.29     31.59 o 
  -3   6   2     1009.50      956.59     31.48 o 
  -2   6   2     4753.88     4532.65     74.47 o 
  -1   6   2     1672.66     1763.86     37.82 o 
   0   6   2     4008.94     4409.52     65.64 o 
   1   6   2      221.07      328.78     12.14 o 
   2   6   2      466.96      554.95     37.46 o 
   3   6   2     1042.74      962.72     33.24 o 
   4   6   2     1493.62     1636.22     54.93 o 
   5   6   2        4.27        0.04     20.20 o 
   6   6   2      239.10      250.45     28.97 o 
   7   6   2      351.90      371.69     34.85 o 
   8   6   2      103.80      144.44     37.64 o 
   9   6   2       35.39      -62.38     46.19 o 
  10   6   2       77.11       66.66     56.10 o 
  11   6   2      338.16      367.12     66.39 o 
 -11   7   2      111.06       30.50     63.02 o 
 -10   7   2      103.37      118.34     60.24 o 
  -9   7   2      107.36       17.49     60.50 o 
  -8   7   2      421.66      520.91    115.08 o 
  -7   7   2     3995.65     3863.93    116.94 o 
  -6   7   2     1722.19     1739.93     64.95 o 
  -5   7   2     1072.68     1050.67     46.97 o 
  -4   7   2     2310.52     2010.67     54.38 o 
  -3   7   2     1123.60     1112.18     36.67 o 
  -2   7   2     1252.15     1276.95     27.97 o 
  -1   7   2      302.50      293.61     14.22 o 
   0   7   2     1159.35     1181.66     24.03 o 
   1   7   2     1022.80      998.64     21.98 o 
   2   7   2     1191.02     1094.56     28.86 o 
   3   7   2      263.85      253.54     21.72 o 
   4   7   2      593.75      809.76     33.51 o 
   5   7   2     1607.38     1650.10     62.94 o 
   6   7   2      558.91      532.98     38.93 o 
   7   7   2      120.88      106.47     31.57 o 
   8   7   2      125.59      211.65     51.44 o 
   9   7   2      946.39     1026.34     74.76 o 
  10   7   2       18.94      -99.85     61.45 o 
 -10   8   2       93.78       23.63     61.69 o 
  -9   8   2      686.30      730.03     72.13 o 
  -8   8   2      626.12      666.02     51.81 o 
  -7   8   2       70.84       89.25     36.38 o 
  -6   8   2     1212.35     1184.69     55.54 o 
  -5   8   2     1987.61     2112.30     73.89 o 
  -4   8   2     1169.32     1334.24     54.09 o 
  -3   8   2     2337.51     2277.36     61.29 o 
  -2   8   2      221.97      268.13     15.44 o 
  -1   8   2     1222.24     1323.30     27.17 o 
   0   8   2      283.85      295.16     13.78 o 
   1   8   2      791.83      777.68     20.41 o 
   2   8   2      323.14      291.66     15.97 o 
   3   8   2     1562.62     1437.18     46.35 o 
   4   8   2      974.96      999.86     39.38 o 
   5   8   2       24.13       17.23     26.54 o 
   6   8   2      439.94      597.95     42.46 o 
   7   8   2     1163.85     1257.74     77.22 o 
   8   8   2      652.50      685.00     67.34 o 
   9   8   2      117.90      105.98     58.16 o 
  10   8   2      312.47      276.19     67.74 o 
 -10   9   2       81.96      -32.99     64.70 o 
  -9   9   2       54.40       26.86     58.76 o 
  -8   9   2      187.13      125.66     44.26 o 
  -7   9   2     1705.68     1784.19     72.82 o 
  -6   9   2       86.22       95.15     35.40 o 
  -5   9   2      424.05      568.97     43.82 o 
  -4   9   2      329.75      357.49     36.14 o 
  -3   9   2     1770.32     1961.83     68.99 o 
  -2   9   2      504.58      607.36     22.41 o 
  -1   9   2     1492.70     1499.57     30.72 o 
   0   9   2      384.04      388.90     17.03 o 
   1   9   2      510.09      458.73     18.47 o 
   2   9   2      471.98      538.82     24.48 o 
   3   9   2       52.36        7.79     18.28 o 
   4   9   2      239.21      309.70     29.03 o 
   5   9   2      252.06      280.21     36.43 o 
   6   9   2      225.12      234.42     49.68 o 
   7   9   2       15.42      -25.39     47.32 o 
   8   9   2       14.00      -58.83     51.66 o 
   9   9   2      231.50      215.72     64.47 o 
  -9  10   2     1028.32     1042.79     85.11 o 
  -8  10   2       18.58      -27.49     43.29 o 
  -7  10   2       37.76       23.44     40.25 o 
  -6  10   2       12.86       37.32     37.22 o 
  -5  10   2     1077.62     1222.91     57.65 o 
  -4  10   2       11.39      -13.43     29.62 o 
  -3  10   2      516.37      541.56     40.86 o 
  -2  10   2      192.39      199.54     16.36 o 
  -1  10   2      528.89      533.37     21.76 o 
   0  10   2     1375.21     1637.97     33.73 o 
   1  10   2      573.40      621.90     27.54 o 
   2  10   2      837.16      848.60     32.99 o 
   3  10   2      219.91      240.60     24.40 o 
   4  10   2      503.26      492.76     35.23 o 
   5  10   2        0.71      -43.68     42.42 o 
   6  10   2      143.50      118.04     51.52 o 
   7  10   2      150.09      191.94     57.33 o 
   8  10   2       23.67      -26.36     56.64 o 
  -7  11   2     1043.81     1182.31     65.61 o 
  -6  11   2       66.68       64.75     41.17 o 
  -5  11   2      188.68      263.74     41.72 o 
  -4  11   2       79.30      152.70     36.25 o 
  -3  11   2      965.96     1107.21     42.33 o 
  -2  11   2      552.74      527.98     26.99 o 
  -1  11   2     1478.81     1518.44     33.31 o 
   0  11   2        8.29       22.39     21.11 o 
   1  11   2       70.09       62.88     23.55 o 
   2  11   2      181.52      275.29     25.75 o 
   3  11   2      125.99      117.58     23.42 o 
   4  11   2       79.43       94.90     28.02 o 
   5  11   2      493.22      565.81     51.52 o 
   6  11   2       60.36      105.08     53.74 o 
   7  11   2        4.67        7.47     56.44 o 
  -6  12   2      120.51      298.95     62.00 o 
  -5  12   2      708.87      834.06     54.87 o 
  -4  12   2      378.37      477.16     35.25 o 
  -3  12   2      456.11      549.00     35.77 o 
  -2  12   2       37.06       24.54     31.75 o 
  -1  12   2      169.21      126.58     26.10 o 
   0  12   2      145.25      183.16     24.74 o 
   1  12   2       85.29      133.74     24.53 o 
   2  12   2       39.91      -12.85     22.31 o 
   3  12   2       17.44      -18.66     26.43 o 
   4  12   2      262.71      350.41     34.97 o 
   5  12   2       28.07       18.22     35.44 o 
  -4  13   2      253.96      488.15     49.59 o 
  -3  13   2      172.05      161.36     48.12 o 
  -2  13   2      234.27      312.09     73.83 o 
  -1  13   2      101.84      125.98     32.71 o 
   0  13   2       27.82       22.03     26.99 o 
   1  13   2      121.46      106.93     26.19 o 
   2  13   2      256.25      342.05     34.43 o 
   3  13   2       78.46       94.76     31.01 o 
  -3 -13   3        8.35       59.98     69.24 o 
  -2 -13   3       34.01       92.17     63.27 o 
  -1 -13   3      109.53      183.58     60.61 o 
   2 -13   3       11.49      -70.20     59.94 o 
  -6 -12   3      170.24      168.22     86.56 o 
  -5 -12   3       49.50       16.88     72.43 o 
  -4 -12   3      185.12      126.83     70.90 o 
  -3 -12   3       43.34      148.09     64.89 o 
  -2 -12   3     1285.94     1318.35     99.07 o 
   1 -12   3      108.87      100.61     54.39 o 
   2 -12   3      504.98      528.30     73.41 o 
   3 -12   3      161.42      130.27     65.11 o 
   4 -12   3      165.17      149.40     74.49 o 
   5 -12   3       40.26       22.81     78.52 o 
  -8 -11   3      130.43      262.11     98.53 o 
  -7 -11   3       11.16       12.98     81.46 o 
  -6 -11   3       45.03       56.95     72.89 o 
  -5 -11   3        9.17        6.86     64.39 o 
  -4 -11   3      529.86      617.54     81.40 o 
  -3 -11   3      200.98      125.07     61.54 o 
   0 -11   3     2357.22     2438.28    135.44 o 
   1 -11   3       24.78       74.80     50.13 o 
   2 -11   3      587.47      622.76     74.77 o 
   3 -11   3      142.71      277.73     66.80 o 
   4 -11   3      184.13      169.92     69.50 o 
   5 -11   3      446.82      279.54     81.55 o 
   6 -11   3       17.09      -40.75     77.75 o 
   7 -11   3       21.85      -55.23     89.47 o 
  -9 -10   3       46.93      106.75     96.14 o 
  -8 -10   3      113.63      -24.34     81.82 o 
  -7 -10   3       37.38      155.87     77.11 o 
  -6 -10   3      468.18      350.57     78.97 o 
  -5 -10   3       65.93      -33.81     60.94 o 
  -4 -10   3       84.82      204.00     63.70 o 
  -3 -10   3      331.29      415.19     65.90 o 
  -1 -10   3      481.75      453.61     55.15 o 
   0 -10   3      357.12      363.00     52.32 o 
   1 -10   3     1224.07     1258.46     90.95 o 
   2 -10   3      631.33      729.94     71.76 o 
   3 -10   3     1648.10     1813.21    113.80 o 
   4 -10   3      342.27      413.09     72.41 o 
   5 -10   3       65.66       87.56     68.54 o 
   6 -10   3      189.06      103.90     76.46 o 
   7 -10   3      121.77       86.95     86.51 o 
   8 -10   3       99.65      -43.76     92.56 o 
 -10  -9   3       61.22       57.00     99.63 o 
  -9  -9   3      132.96      144.47     91.95 o 
  -8  -9   3      545.71      419.43     67.74 o 
  -7  -9   3      103.68      134.80     73.70 o 
  -6  -9   3      231.26      408.68     74.34 o 
  -5  -9   3       83.36      156.58     62.35 o 
  -4  -9   3     1164.96     1042.59     61.63 o 
  -2  -9   3       13.62       29.91     32.14 o 
  -1  -9   3      197.77      138.51     41.46 o 
   0  -9   3     2145.30     2289.69    118.76 o 
   1  -9   3      768.17      707.45     63.45 o 
   2  -9   3     1567.45     1666.53     99.77 o 
   3  -9   3     1274.35     1565.51    100.02 o 
   4  -9   3      581.77      610.00     76.71 o 
   5  -9   3     1140.04     1228.62     99.68 o 
   6  -9   3      142.74      197.19     73.56 o 
   7  -9   3       17.02      -42.51     76.84 o 
   8  -9   3      220.96      187.49     92.03 o 
   9  -9   3      105.32      101.49     96.71 o 
 -10  -8   3      233.62      241.47     94.70 o 
  -9  -8   3      288.05      350.04    120.65 o 
  -8  -8   3      523.83      612.37     66.99 o 
  -7  -8   3      147.70       91.59    106.61 o 
  -6  -8   3      570.63      621.52     79.85 o 
  -5  -8   3     1155.28     1228.05    115.01 o 
  -4  -8   3     1479.31     1503.28     65.62 o 
  -2  -8   3     3752.05     3585.98    160.85 o 
  -1  -8   3      109.02       -1.33     29.62 o 
   0  -8   3      474.61      447.73     47.28 o 
   1  -8   3      764.50      619.39     58.25 o 
   2  -8   3     1359.46     1430.96     86.47 o 
   3  -8   3     1630.54     1871.13    106.92 o 
   4  -8   3      908.81      674.54     73.60 o 
   5  -8   3      632.80      666.45     77.03 o 
   6  -8   3      868.56      707.34     89.92 o 
   7  -8   3     1323.76     1507.72    117.78 o 
   8  -8   3        6.95        1.27     78.00 o 
   9  -8   3      120.89       42.90     88.34 o 
 -11  -7   3       42.52      -23.20     95.01 o 
 -10  -7   3      183.62      267.52     89.37 o 
  -9  -7   3      142.72      265.42     59.28 o 
  -8  -7   3     1305.94     1334.39     77.19 o 
  -7  -7   3      160.63      253.85     53.18 o 
  -6  -7   3     1169.05     1353.09     61.52 o 
  -5  -7   3      380.72      406.43     38.54 o 
  -4  -7   3     3395.41     3045.14    106.53 o 
  -3  -7   3     1522.38     1279.89     77.12 o 
  -1  -7   3     2623.90     2349.78    111.49 o 
   0  -7   3     1715.34     1944.77     96.09 o 
   1  -7   3      296.16      280.34     39.35 o 
   2  -7   3     1313.48     1137.57     73.27 o 
   3  -7   3     5759.79     5440.58    239.08 o 
   4  -7   3     1415.51     1501.60     93.51 o 
   5  -7   3      698.21      643.47     75.88 o 
   6  -7   3     1112.32      989.63     90.38 o 
   7  -7   3       36.63       -3.70     68.48 o 
   8  -7   3      620.33      577.73     89.52 o 
   9  -7   3      441.88      421.08     92.38 o 
  10  -7   3       29.20      -26.85     89.12 o 
 -12  -6   3      205.89      258.69    102.15 o 
 -11  -6   3       75.31      156.02     91.24 o 
 -10  -6   3      423.40      332.47     86.11 o 
  -9  -6   3      299.53      526.24     60.14 o 
  -8  -6   3      167.14      270.48     74.07 o 
  -7  -6   3      277.38      284.34     32.95 o 
  -6  -6   3     1418.54     1620.20     66.64 o 
  -5  -6   3     1196.89     1080.92     52.37 o 
  -4  -6   3      355.50      403.60     33.62 o 
  -3  -6   3      137.50      105.62     34.66 o 
  -1  -6   3     2862.59     2950.57    133.07 o 
   0  -6   3      339.98      408.12     39.62 o 
   1  -6   3     8837.98     8642.56    357.35 o 
   2  -6   3     1895.27     1858.11     93.07 o 
   3  -6   3     1229.38     1154.82     62.82 o 
   4  -6   3     2009.52     1758.24     70.91 o 
   5  -6   3      351.05      322.99     38.10 o 
   6  -6   3      584.13      548.10     72.44 o 
   7  -6   3      419.47      472.94     74.40 o 
   8  -6   3      426.86      213.28     74.98 o 
   9  -6   3       69.46       50.63     76.10 o 
  10  -6   3      377.12      366.26     90.98 o 
  11  -6   3       36.84      -40.53     89.88 o 
 -12  -5   3      101.18      202.48     94.56 o 
 -11  -5   3      218.98      165.07     85.63 o 
 -10  -5   3      137.33      374.81     88.60 o 
  -9  -5   3      258.12      316.37    104.61 o 
  -8  -5   3      769.73      832.98     47.85 o 
  -7  -5   3     2785.34     2781.40     86.39 o 
  -6  -5   3       44.85       58.73     43.51 o 
  -5  -5   3      111.90      137.84     24.91 o 
  -4  -5   3     1032.97     1213.88     48.06 o 
  -3  -5   3     3582.97     3822.59    167.36 o 
  -1  -5   3     4857.75     4761.77    195.71 o 
   0  -5   3     5387.48     4874.94    206.04 o 
   1  -5   3     2313.86     2803.82    125.07 o 
   2  -5   3     5916.36     5658.16    188.04 o 
   3  -5   3     6212.87     5880.94    201.00 o 
   4  -5   3      488.94      501.41     35.20 o 
   5  -5   3      956.22     1116.97     51.68 o 
   6  -5   3        5.10       57.43     29.69 o 
   7  -5   3      429.17      369.43     69.34 o 
   8  -5   3       53.53      -44.58     64.38 o 
   9  -5   3      575.56      380.54     81.29 o 
  10  -5   3      166.42      160.59     82.00 o 
  11  -5   3       67.10       37.86     87.03 o 
 -12  -4   3      426.37      444.01     96.13 o 
 -11  -4   3      354.28      313.99     84.13 o 
 -10  -4   3     1147.64     1258.44     95.01 o 
  -9  -4   3      449.67      521.58     46.80 o 
  -8  -4   3      380.37      462.76     35.71 o 
  -7  -4   3       98.50      137.00     25.20 o 
  -6  -4   3      589.43      660.02     33.32 o 
  -5  -4   3     4515.57     5212.99    154.19 o 
  -4  -4   3     1594.58     1470.63     54.75 o 
  -3  -4   3      640.50      654.00     41.93 o 
   0  -4   3      574.80      480.31     34.96 o 
   1  -4   3     6938.78     7655.01    302.84 o 
   2  -4   3      257.78      246.70     52.82 o 
   3  -4   3     4106.53     3976.16    113.46 o 
   4  -4   3     2754.97     2355.50     88.96 o 
   5  -4   3     2122.45     2039.04     78.24 o 
   6  -4   3      513.62      515.89     39.18 o 
   7  -4   3      904.39      797.56     49.82 o 
   8  -4   3      119.20      144.89     57.59 o 
   9  -4   3        3.62      -28.88     65.45 o 
  10  -4   3      228.94      161.26     76.57 o 
  11  -4   3       78.51       87.41     81.20 o 
 -13  -3   3      103.15       32.55     85.94 o 
 -12  -3   3       27.53       50.66     76.42 o 
 -11  -3   3      136.79      261.12    158.05 o 
 -10  -3   3      485.70      592.40     74.34 o 
  -9  -3   3      705.91      798.64     59.37 o 
  -8  -3   3     1868.75     1798.84     61.18 o 
  -7  -3   3     1309.16     1394.90     84.31 o 
  -6  -3   3     2152.45     2251.87     66.77 o 
  -5  -3   3      253.66      245.40     20.29 o 
  -4  -3   3     1339.22     1297.63     49.46 o 
  -3  -3   3    10162.63    11823.28    460.31 o 
  -2  -3   3     1298.59     1467.14     66.97 o 
   0  -3   3      658.64      983.66     58.30 o 
   1  -3   3      984.25     1264.76     59.78 o 
   2  -3   3      436.07      439.73     27.53 o 
   3  -3   3     6519.75     6093.97    167.19 o 
   4  -3   3       93.56      101.85     19.76 o 
   5  -3   3     3781.23     3463.15    118.59 o 
   6  -3   3     2976.24     2603.46    149.01 o 
   7  -3   3       75.16      125.06     32.72 o 
   8  -3   3      737.93      768.85    125.87 o 
   9  -3   3      114.89      186.11     39.98 o 
  10  -3   3      143.56       73.70     70.42 o 
  11  -3   3       57.77       42.32     74.59 o 
  12  -3   3       58.68       44.92     81.47 o 
 -13  -2   3       24.64      236.74    209.72 o 
 -12  -2   3       71.83      103.87     73.19 o 
 -11  -2   3      428.46      471.39     82.06 o 
 -10  -2   3      278.99      420.15     53.80 o 
  -9  -2   3       53.86       58.71     33.72 o 
  -8  -2   3       26.44      160.07     26.60 o 
  -7  -2   3        8.09      -13.73     24.36 o 
  -6  -2   3     1315.14     1099.53     39.46 o 
  -5  -2   3     7054.50     7136.91    178.87 o 
  -4  -2   3     2001.00     1924.64     55.13 o 
  -3  -2   3     8512.77     9535.69    370.39 o 
  -2  -2   3      857.27      965.62     47.32 o 
   0  -2   3     2326.96     3137.76    161.02 o 
   1  -2   3      735.80      680.07     51.03 o 
   2  -2   3     1931.81     2225.19     96.04 o 
   3  -2   3       54.74       56.38     14.49 o 
   4  -2   3     9494.11    10491.30    329.61 o 
   5  -2   3     5391.06     5119.10    269.78 o 
   6  -2   3     2440.48     2556.40     71.67 o 
   7  -2   3     1414.58     1176.92    103.59 o 
   8  -2   3       20.21      -51.07     35.34 o 
   9  -2   3      218.97      257.03     43.28 o 
  11  -2   3      200.73      156.65     76.03 o 
  12  -2   3       29.90      -80.48     78.37 o 
 -13  -1   3      170.21      700.96     89.49 o 
 -12  -1   3      186.21     1122.48    101.35 o 
 -11  -1   3      283.32      398.10     62.26 o 
 -10  -1   3      199.52      436.17     46.06 o 
  -9  -1   3      262.63      224.51     36.83 o 
  -8  -1   3      114.46       92.05     25.89 o 
  -7  -1   3      917.68      814.97     37.00 o 
  -6  -1   3      650.17      678.01     30.43 o 
  -5  -1   3     2891.72     2878.67    140.22 o 
  -4  -1   3      333.14      326.70     19.15 o 
  -3  -1   3     1042.99      926.51     29.42 o 
  -2  -1   3     4540.97     5237.34    215.91 o 
  -1  -1   3    41669.38    51435.39   2088.16 o 
   0  -1   3    10107.59    14326.16    713.38 o 
   1  -1   3      169.09      124.83     13.23 o 
   2  -1   3     6033.97     6611.60    159.63 o 
   3  -1   3     4797.01     4420.07    145.60 o 
   4  -1   3     3783.01     3721.55     97.00 o 
   5  -1   3       54.20       72.27     14.01 o 
   6  -1   3     2319.46     2417.70     69.99 o 
   7  -1   3      266.91      229.16     23.07 o 
   8  -1   3      174.58      118.17     52.77 o 
   9  -1   3      153.81      154.57     39.62 o 
  10  -1   3       19.42        7.54     41.65 o 
  11  -1   3        3.70       85.32     47.45 o 
  12  -1   3      164.60      253.96     79.76 o 
 -13   0   3      180.51      623.79     90.58 o 
 -12   0   3      982.64     1384.71     79.63 o 
 -11   0   3      183.27      418.02     69.25 o 
 -10   0   3      418.21      538.19     39.61 o 
  -9   0   3      513.56      625.08     39.98 o 
  -8   0   3     1519.35     1538.79     54.02 o 
  -7   0   3     1191.44     1093.37     61.79 o 
  -6   0   3      894.60     1268.88     42.81 o 
  -5   0   3      234.01      278.74     18.60 o 
  -4   0   3      210.48      230.06     19.44 o 
  -3   0   3     8367.39     9716.50    297.74 o 
  -2   0   3     9134.03    12100.17    419.75 o 
  -1   0   3    14589.56    19405.98    774.98 o 
   0   0   3     2163.12     2463.54     57.06 o 
   1   0   3    12645.21    13056.66    310.85 o 
   2   0   3     5294.59     5147.66    194.02 o 
   3   0   3     1370.50     1642.24     46.17 o 
   4   0   3     5902.12     6001.70    176.99 o 
   5   0   3      845.62      784.58     31.42 o 
   6   0   3      810.66      788.95     34.03 o 
   7   0   3      848.79      763.25     36.78 o 
   8   0   3      250.15      286.69     29.89 o 
   9   0   3      176.31      161.35     41.84 o 
  10   0   3      853.91      959.51     67.76 o 
  11   0   3        3.35       83.64     47.58 o 
  12   0   3      160.31      300.27     56.63 o 
 -13   1   3      174.28      575.57    140.35 o 
 -12   1   3      170.37      873.39    176.38 o 
 -11   1   3      266.92      353.84     60.68 o 
 -10   1   3      210.70      376.45     39.17 o 
  -9   1   3      264.30      167.62     38.50 o 
  -8   1   3      183.39      124.23     26.82 o 
  -7   1   3      903.16      867.08     43.11 o 
  -6   1   3      630.56      717.81     31.88 o 
  -5   1   3     2937.42     2777.21    106.34 o 
  -4   1   3      394.05      313.60     27.68 o 
  -3   1   3      841.17      874.98     29.81 o 
  -2   1   3     4566.92     5304.88    164.77 o 
  -1   1   3    41723.63    52856.31   1588.90 o 
   0   1   3     9807.23    13241.89    320.79 o 
   1   1   3      217.75      133.00     14.68 o 
   2   1   3     5811.02     6666.93    291.93 o 
   3   1   3     4943.62     4633.94    171.03 o 
   4   1   3     3740.25     3769.33     89.16 o 
   5   1   3       84.76       62.96     13.76 o 
   6   1   3     2338.34     2443.49     64.90 o 
   7   1   3      298.36      225.33     25.33 o 
   8   1   3      130.46      201.89     28.57 o 
   9   1   3      159.05      106.53     31.21 o 
  10   1   3       23.53      -23.50     42.74 o 
  11   1   3        4.71       17.81     64.01 o 
  12   1   3      147.15      242.50     53.38 o 
 -13   2   3       30.40      253.64     86.61 o 
 -12   2   3      129.54      187.25     54.49 o 
 -11   2   3      444.24      532.74     57.46 o 
 -10   2   3      240.63      448.56     83.71 o 
  -9   2   3       50.12       66.98     27.05 o 
  -8   2   3       24.02      147.64     37.73 o 
  -7   2   3        2.04      -38.55     19.28 o 
  -6   2   3     1230.12     1112.46     33.99 o 
  -5   2   3     7432.84     7127.02    181.00 o 
  -4   2   3     2099.60     2027.02     57.29 o 
  -3   2   3     8550.40     9029.76    227.18 o 
  -2   2   3      685.35      905.96     30.18 o 
  -1   2   3      591.69      706.81     17.33 o 
   0   2   3     2288.80     2880.04     51.57 o 
   1   2   3      641.53      623.01     24.02 o 
   2   2   3     2170.53     1966.33     66.76 o 
   3   2   3       43.69       57.85     10.37 o 
   4   2   3     9088.22    10661.20    266.95 o 
   5   2   3     5348.74     5453.34    125.64 o 
   6   2   3     2415.87     2520.94     67.24 o 
   7   2   3     1429.74     1167.05     80.78 o 
   8   2   3       33.35      -22.54     24.65 o 
   9   2   3      206.62      177.57     41.11 o 
  10   2   3       24.01      -32.10     31.98 o 
  11   2   3      225.86      297.52     53.54 o 
  12   2   3       40.52       50.83     49.08 o 
 -13   3   3       91.92      129.31     60.95 o 
 -12   3   3       17.12       51.06     56.88 o 
 -11   3   3      170.41      159.43     50.98 o 
 -10   3   3      518.73      577.27     57.93 o 
  -9   3   3      744.24      818.99     58.51 o 
  -8   3   3     1896.58     1911.43    109.21 o 
  -7   3   3     1270.81     1410.91    117.94 o 
  -6   3   3     2054.17     2322.22     69.26 o 
  -5   3   3      283.80      209.46     20.67 o 
  -4   3   3     1411.44     1247.83     50.91 o 
  -3   3   3    10218.07    11289.43    282.73 o 
  -2   3   3     1297.12     1384.28     42.08 o 
  -1   3   3     6147.89     6266.90    105.80 o 
   0   3   3      934.91      941.54     20.58 o 
   1   3   3     1080.36     1119.31     37.14 o 
   2   3   3      410.09      408.04     29.90 o 
   3   3   3     6675.65     6171.83    144.78 o 
   4   3   3       82.21       98.93     13.75 o 
   5   3   3     3809.02     3507.70     86.57 o 
   6   3   3     2831.13     2896.66     81.78 o 
   7   3   3       67.52       66.54     23.65 o 
   8   3   3      674.86      689.50     71.46 o 
   9   3   3      109.12       53.93     29.74 o 
  10   3   3      134.43      116.45     35.70 o 
  11   3   3       70.49       66.53     39.08 o 
  12   3   3       51.48       62.26     85.37 o 
 -12   4   3      398.86      569.79     70.23 o 
 -11   4   3      326.05      467.86     63.50 o 
 -10   4   3     1114.20     1269.99    106.37 o 
  -9   4   3      511.76      532.74     53.95 o 
  -8   4   3      351.97      452.13     56.61 o 
  -7   4   3      127.48       98.77     24.59 o 
  -6   4   3      665.87      595.75     25.84 o 
  -5   4   3     4402.02     4927.10    134.19 o 
  -4   4   3     1680.47     1478.08     49.09 o 
  -3   4   3      675.73      645.94     29.13 o 
  -2   4   3     2892.28     2436.48     97.18 o 
  -1   4   3     4650.89     5474.46     93.78 o 
   0   4   3      534.95      547.78     14.75 o 
   1   4   3     7032.84     7215.38    120.73 o 
   2   4   3      317.54      304.77     21.04 o 
   3   4   3     4256.82     4110.65    143.86 o 
   4   4   3     2971.49     2376.59     61.82 o 
   5   4   3     2050.62     2114.88     57.65 o 
   6   4   3      506.25      451.49     32.20 o 
   7   4   3      817.17      805.46     40.70 o 
   8   4   3      123.11       52.32     27.85 o 
   9   4   3        1.45      -42.88     29.16 o 
  10   4   3      201.43      186.45     37.51 o 
  11   4   3       60.45       68.85     53.71 o 
 -12   5   3      112.54      241.30     66.57 o 
 -11   5   3      202.32      295.72     61.99 o 
 -10   5   3      116.11      321.54    109.35 o 
  -9   5   3      270.25      237.49     49.13 o 
  -8   5   3      709.67      826.28     60.65 o 
  -7   5   3     2847.32     2830.59     87.25 o 
  -6   5   3       79.20       43.74     22.30 o 
  -5   5   3      123.92      117.97     21.22 o 
  -4   5   3     1239.96     1075.03     47.91 o 
  -3   5   3     3455.48     3977.14    106.57 o 
  -2   5   3     1484.97     1580.55     32.77 o 
  -1   5   3     4911.49     4606.67     75.19 o 
   0   5   3     5254.13     4868.25     70.95 o 
   1   5   3     2263.49     2760.99     45.92 o 
   2   5   3     5927.48     5540.56    124.12 o 
   3   5   3     6176.61     6006.33    154.97 o 
   4   5   3      514.44      459.99     29.70 o 
   5   5   3     1120.09     1058.78     55.22 o 
   6   5   3       31.97       -3.27     21.31 o 
   7   5   3      432.38      497.93     35.74 o 
   8   5   3       40.31        3.98     28.07 o 
   9   5   3      495.19      470.02     41.44 o 
  10   5   3      171.17      151.66     53.13 o 
  11   5   3       49.34      -13.97     54.95 o 
 -12   6   3      166.93      235.69     78.58 o 
 -11   6   3       80.22      151.18     62.67 o 
 -10   6   3      448.19      410.70     63.13 o 
  -9   6   3      354.94      393.81     58.18 o 
  -8   6   3      188.31      232.89     37.27 o 
  -7   6   3      275.17      265.46     33.39 o 
  -6   6   3     1460.91     1552.80     58.96 o 
  -5   6   3     1154.12     1187.80     48.08 o 
  -4   6   3      406.66      331.06     20.22 o 
  -3   6   3      165.79      146.57     14.88 o 
  -2   6   3     2837.90     2533.75     45.17 o 
  -1   6   3     2639.01     3028.66     52.15 o 
   0   6   3      450.37      383.66     15.97 o 
   1   6   3     8827.87     8520.21    121.69 o 
   2   6   3     1903.71     1720.75     47.95 o 
   3   6   3     1318.31     1213.96     44.89 o 
   4   6   3     1853.59     1786.15     58.55 o 
   5   6   3      312.79      347.57     29.05 o 
   6   6   3      562.86      544.37     36.83 o 
   7   6   3      487.85      497.05     38.28 o 
   8   6   3      435.38      392.79     38.85 o 
   9   6   3       93.85       36.29     61.65 o 
  10   6   3      387.04      361.66     63.70 o 
  11   6   3       40.77      -29.79     57.87 o 
 -11   7   3       56.85      -79.47     80.28 o 
 -10   7   3      179.13       81.19     58.98 o 
  -9   7   3      164.70      190.25     96.00 o 
  -8   7   3     1349.91     1197.90     60.71 o 
  -7   7   3      136.98      206.88     36.25 o 
  -6   7   3     1359.35     1349.35     56.72 o 
  -5   7   3      330.15      419.57     56.95 o 
  -4   7   3     3329.24     3316.62     95.01 o 
  -3   7   3     1411.86     1422.35     41.98 o 
  -2   7   3      150.33      117.02     11.48 o 
  -1   7   3     2441.63     2401.95     44.01 o 
   0   7   3     1938.66     1942.52     33.92 o 
   1   7   3      305.14      265.83     11.91 o 
   2   7   3     1223.48     1166.84     28.55 o 
   3   7   3     5655.35     5354.14    123.42 o 
   4   7   3     1285.77     1393.38     53.39 o 
   5   7   3      810.27      777.07     41.85 o 
   6   7   3      997.52     1022.15     48.75 o 
   7   7   3       39.10       54.61     37.18 o 
   8   7   3      652.46      637.06     46.77 o 
   9   7   3      507.32      535.32     65.56 o 
  10   7   3       42.25      -59.85     55.95 o 
 -10   8   3      197.80      145.51     63.87 o 
  -9   8   3      251.42      242.35     61.59 o 
  -8   8   3      569.80      520.20     50.38 o 
  -7   8   3      114.97      147.59     36.66 o 
  -6   8   3      579.35      581.09     47.68 o 
  -5   8   3     1184.78     1232.84     83.41 o 
  -4   8   3     1527.80     1519.51     59.15 o 
  -3   8   3      105.52       66.27     20.37 o 
  -2   8   3     3732.82     3617.35     63.14 o 
  -1   8   3       63.57       70.88     11.14 o 
   0   8   3      497.87      457.72     17.03 o 
   1   8   3      678.65      678.26     19.29 o 
   2   8   3     1356.05     1338.22     37.27 o 
   3   8   3     1900.94     1779.21     53.07 o 
   4   8   3      802.63      768.20     41.84 o 
   5   8   3      626.35      660.57     42.27 o 
   6   8   3      922.98      775.43     47.25 o 
   7   8   3     1323.11     1489.62     64.39 o 
   8   8   3        4.77      -30.09     50.57 o 
   9   8   3      108.53       52.66     57.55 o 
 -10   9   3       48.35       16.79     64.22 o 
  -9   9   3      120.97       66.34     61.45 o 
  -8   9   3      556.02      479.44     51.27 o 
  -7   9   3       90.56       56.00     38.33 o 
  -6   9   3      313.79      338.38     41.72 o 
  -5   9   3      106.57      104.46     33.31 o 
  -4   9   3      989.27     1022.78     51.07 o 
  -3   9   3      175.51      149.32     30.95 o 
  -2   9   3       19.70       23.06     13.66 o 
  -1   9   3      226.84      272.15     18.72 o 
   0   9   3     2217.64     2364.49     41.64 o 
   1   9   3      808.57      719.05     26.13 o 
   2   9   3     1599.32     1682.86     43.83 o 
   3   9   3     1293.20     1474.87     42.29 o 
   4   9   3      565.94      554.92     41.18 o 
   5   9   3     1324.64     1307.69     57.62 o 
   6   9   3      152.56      153.92     37.58 o 
   7   9   3       19.46      -15.53     49.36 o 
   8   9   3      208.46      198.82     59.79 o 
   9   9   3      109.52       65.81     61.13 o 
  -9  10   3       63.39       40.95     63.29 o 
  -8  10   3      106.62      110.60     46.45 o 
  -7  10   3       60.14       15.26     40.11 o 
  -6  10   3      431.87      475.74     46.77 o 
  -5  10   3       51.44       14.64     33.71 o 
  -4  10   3      129.59      210.18     36.03 o 
  -3  10   3      327.17      337.57     36.53 o 
  -2  10   3     1748.91     1820.49     38.76 o 
  -1  10   3      516.37      531.50     21.22 o 
   0  10   3      347.44      360.75     25.12 o 
   1  10   3     1204.57     1415.37     40.98 o 
   2  10   3      630.03      645.60     30.88 o 
   3  10   3     1732.13     1819.53     48.84 o 
   4  10   3      367.16      470.60     37.11 o 
   5  10   3       77.93      127.11     35.83 o 
   6  10   3      166.53      123.70     51.74 o 
   7  10   3      139.72       51.44     53.92 o 
   8  10   3       91.18       31.27     57.96 o 
  -8  11   3      113.17      115.26     49.06 o 
  -7  11   3       15.18       24.44     44.09 o 
  -6  11   3       76.44       75.65     40.92 o 
  -5  11   3        3.23       21.62     36.13 o 
  -4  11   3      540.16      651.10     48.80 o 
  -3  11   3      169.91       89.93     24.95 o 
  -2  11   3       14.94        4.61     17.46 o 
  -1  11   3      173.73      304.99     25.37 o 
   0  11   3     2382.68     2701.50     62.64 o 
   1  11   3       29.83       16.24     21.34 o 
   2  11   3      579.94      724.93     32.80 o 
   3  11   3      178.12      324.57     27.81 o 
   4  11   3      191.80      182.18     29.65 o 
   5  11   3      423.64      509.69     47.35 o 
   6  11   3       25.38       75.29     53.58 o 
   7  11   3       22.88       23.15     65.66 o 
  -6  12   3      197.05      187.38     46.83 o 
  -5  12   3       44.00      150.54     42.32 o 
  -4  12   3      161.33      226.58     30.44 o 
  -3  12   3       42.85      141.02     43.30 o 
  -2  12   3     1254.16     1376.38     60.42 o 
  -1  12   3       38.63       -8.97     24.09 o 
   0  12   3      130.84      173.90     28.52 o 
   1  12   3      160.11      190.96     25.92 o 
   2  12   3      539.11      583.04     32.45 o 
   3  12   3      121.49      119.49     26.10 o 
   4  12   3      152.03      218.81     37.16 o 
   5  12   3       40.58       78.19     36.51 o 
  -3  13   3       11.40      108.26     70.24 o 
  -2  13   3       34.92       43.03     45.19 o 
  -1  13   3      103.99      197.37     35.16 o 
   0  13   3      349.21      366.01     34.25 o 
   1  13   3       46.91       15.82     29.16 o 
   2  13   3       27.00       -4.41     25.97 o 
  -3 -13   4      162.22      162.96     69.21 o 
  -2 -13   4       37.17       65.32     63.31 o 
   2 -13   4       42.54      -70.66     63.32 o 
  -6 -12   4      255.72      254.80     87.43 o 
  -5 -12   4       76.71      -28.25     71.12 o 
  -4 -12   4       56.35      129.27     68.28 o 
  -3 -12   4       38.10       80.56     64.32 o 
   1 -12   4      235.10      164.19     58.17 o 
   2 -12   4       78.09      -65.61     56.17 o 
   3 -12   4      141.46      195.59     69.83 o 
   4 -12   4       32.68      -25.72     70.55 o 
   5 -12   4      327.31      310.41     89.73 o 
  -7 -11   4       57.26       95.06     82.74 o 
  -6 -11   4      260.63      296.34     80.02 o 
  -5 -11   4      199.70      188.26     71.84 o 
  -4 -11   4      377.20      394.55     74.32 o 
  -3 -11   4       26.56      105.88     42.75 o 
   0 -11   4      362.69      161.44     54.57 o 
   1 -11   4      161.74      161.68     54.41 o 
   2 -11   4       21.91      -59.49     54.29 o 
   3 -11   4      991.60     1032.25     93.18 o 
   4 -11   4       56.73       -7.21     64.41 o 
   5 -11   4       83.92       -5.13     73.37 o 
   6 -11   4      173.86      131.20     88.87 o 
  -9 -10   4      154.86      171.20    103.32 o 
  -8 -10   4      150.24       11.16     93.31 o 
  -7 -10   4       64.21       97.74     76.46 o 
  -6 -10   4      416.35      398.71     79.73 o 
  -5 -10   4       19.61       59.84     64.19 o 
  -4 -10   4      379.70      418.97     46.94 o 
  -1 -10   4        2.95      -64.22     39.57 o 
   0 -10   4      859.88      736.48     67.49 o 
   1 -10   4      530.65      484.66     66.21 o 
   2 -10   4     1093.34      914.78     83.62 o 
   3 -10   4       83.61       16.59     57.78 o 
   4 -10   4      409.12      470.81     73.52 o 
   5 -10   4      731.35      778.41     91.26 o 
   6 -10   4      181.68       29.99     76.77 o 
   7 -10   4       56.54       69.74     86.40 o 
 -10  -9   4      418.06      383.85    108.37 o 
  -9  -9   4      447.83      331.49     70.49 o 
  -8  -9   4      251.89      159.63    134.57 o 
  -7  -9   4      144.05      142.25     74.73 o 
  -6  -9   4      442.53      558.60     81.56 o 
  -5  -9   4      131.38      154.37     39.68 o 
  -4  -9   4     1858.69     2161.79     83.32 o 
  -1  -9   4      344.37      361.33     47.59 o 
   1  -9   4      241.39      238.39     46.90 o 
   2  -9   4      102.66      146.20     49.33 o 
   3  -9   4     1262.78     1375.07     96.87 o 
   4  -9   4       61.72      -26.05     58.08 o 
   5  -9   4      131.17       25.45     64.15 o 
   6  -9   4      608.74      613.96     88.79 o 
   7  -9   4      605.25      502.58     93.21 o 
   8  -9   4      189.53      189.35     89.53 o 
 -10  -8   4      317.70      278.95    178.79 o 
  -9  -8   4        1.09        3.99     58.75 o 
  -8  -8   4      715.01      747.54     72.88 o 
  -7  -8   4      581.66      636.18     84.53 o 
  -6  -8   4     1913.29     1864.85     78.75 o 
  -5  -8   4     1176.91     1068.36    131.57 o 
  -4  -8   4      426.59      586.84     58.51 o 
  -3  -8   4      181.57       39.65     50.91 o 
  -2  -8   4      449.63      314.09     43.59 o 
  -1  -8   4      283.97      209.58     36.28 o 
   0  -8   4      180.79      305.05     41.32 o 
   1  -8   4      590.99      754.88     62.26 o 
   2  -8   4      461.86      416.61     54.50 o 
   3  -8   4      267.01      297.91     54.98 o 
   4  -8   4       57.89       18.16     53.08 o 
   5  -8   4     2714.65     2716.31    150.84 o 
   6  -8   4       48.38       78.35     68.63 o 
   7  -8   4      147.05      150.20     77.33 o 
   8  -8   4     1118.10     1159.34    113.90 o 
   9  -8   4      158.77      130.35     93.28 o 
 -11  -7   4       55.79       60.13     94.87 o 
 -10  -7   4      433.07      363.93     91.47 o 
  -9  -7   4     1482.47     1497.19    145.10 o 
  -8  -7   4      595.13      680.04     66.26 o 
  -7  -7   4     1527.96     1466.84     79.87 o 
  -6  -7   4      191.64      206.93     37.18 o 
  -5  -7   4      844.04      801.35     54.58 o 
  -4  -7   4     2797.45     3125.40    138.25 o 
  -3  -7   4        1.24      -69.55     38.99 o 
  -2  -7   4       28.64       77.09     24.26 o 
  -1  -7   4      978.72      893.28     58.29 o 
   0  -7   4      421.61      445.25     45.13 o 
   1  -7   4      348.81      346.25     45.26 o 
   2  -7   4      104.89      226.89     42.68 o 
   3  -7   4      918.61     1003.58     76.33 o 
   4  -7   4       94.64       25.45     51.04 o 
   5  -7   4      212.28      244.18     61.33 o 
   6  -7   4     1175.19      973.58     94.24 o 
   7  -7   4     1871.93     1833.29    127.71 o 
   8  -7   4      320.79      145.45     79.39 o 
   9  -7   4      281.67      325.79     89.19 o 
  10  -7   4       74.46       72.78     89.68 o 
 -12  -6   4      588.81      352.94    108.13 o 
 -11  -6   4     1207.60     1386.78    256.60 o 
 -10  -6   4       74.13      172.39    123.62 o 
  -9  -6   4      916.35     1037.50     71.71 o 
  -8  -6   4      644.26      543.67     58.46 o 
  -7  -6   4      330.10      381.58     35.68 o 
  -6  -6   4      458.87      629.45     43.83 o 
  -5  -6   4     1353.50     1153.38     55.09 o 
  -4  -6   4      566.36      625.26     50.16 o 
  -3  -6   4      651.05      487.53     34.91 o 
  -2  -6   4      816.23      749.91     45.80 o 
  -1  -6   4      114.63      155.63     26.58 o 
   1  -6   4      609.62      532.03     48.37 o 
   2  -6   4     3062.31     3047.11    110.71 o 
   3  -6   4      669.95      756.16     61.40 o 
   4  -6   4     1442.60     1280.21     86.58 o 
   5  -6   4     1566.43     1597.12    103.05 o 
   6  -6   4       21.65       -7.81     56.63 o 
   7  -6   4       50.25        9.01     63.00 o 
   8  -6   4      278.90      205.57     75.67 o 
   9  -6   4      420.67      367.35     84.42 o 
  10  -6   4      278.81      187.94     87.03 o 
 -12  -5   4      527.09      346.81     98.38 o 
 -11  -5   4      143.55      197.58     83.65 o 
 -10  -5   4     1756.05     1582.31    148.30 o 
  -9  -5   4      260.16      329.39     76.84 o 
  -8  -5   4      311.42      281.64     36.08 o 
  -7  -5   4      449.16      514.18     37.90 o 
  -6  -5   4       36.70       64.15     25.47 o 
  -5  -5   4      273.58      359.64     31.49 o 
  -4  -5   4     1647.78     1871.69     89.43 o 
  -3  -5   4     3899.77     3926.19    169.97 o 
  -2  -5   4      913.64      976.37     49.83 o 
  -1  -5   4     2991.67     3387.66    145.33 o 
   0  -5   4     1419.17     1510.36     75.66 o 
   1  -5   4      595.90      597.51     44.87 o 
   2  -5   4      957.69      814.55     41.94 o 
   3  -5   4     4613.01     4118.77    186.17 o 
   4  -5   4     3101.29     2960.52    150.09 o 
   5  -5   4     1064.68     1007.19     49.86 o 
   6  -5   4      564.46      498.46     67.39 o 
   7  -5   4      656.92      658.32     79.62 o 
   8  -5   4      165.19       23.61     64.34 o 
   9  -5   4      251.68      289.65     78.05 o 
  10  -5   4      643.80      611.89     93.21 o 
  11  -5   4      165.26      220.85     91.89 o 
 -12  -4   4      527.09      403.14     93.78 o 
 -11  -4   4      536.48      665.71    168.81 o 
 -10  -4   4      329.80      351.03     83.77 o 
  -9  -4   4      765.75      733.38     44.69 o 
  -8  -4   4     2089.19     1959.23     66.51 o 
  -7  -4   4      784.00      688.91     38.37 o 
  -6  -4   4      119.85      171.59     23.87 o 
  -5  -4   4     1930.59     1842.58     66.33 o 
  -4  -4   4      514.84      492.24     41.62 o 
  -2  -4   4     2277.25     2791.32    123.55 o 
  -1  -4   4      238.00      206.03     24.11 o 
   0  -4   4      631.40      724.90     42.49 o 
   1  -4   4     1072.41     1083.38     56.28 o 
   2  -4   4    10095.09    11564.46    372.26 o 
   3  -4   4      324.95      239.84     38.47 o 
   4  -4   4     2054.96     1732.45     66.16 o 
   5  -4   4      684.70      572.23     55.95 o 
   6  -4   4     1598.99     1461.09     65.06 o 
   7  -4   4      716.11      603.99     76.50 o 
   8  -4   4      660.75      576.24     77.18 o 
   9  -4   4      186.79      108.71     69.69 o 
  10  -4   4       64.53      -11.15     73.73 o 
  11  -4   4      597.19      573.09     94.01 o 
 -13  -3   4       30.82       42.14     83.65 o 
 -12  -3   4      418.45      525.95    222.44 o 
 -11  -3   4       91.26      134.39    138.46 o 
 -10  -3   4      534.54      582.14     42.52 o 
  -9  -3   4      609.53      579.87     40.20 o 
  -8  -3   4      253.93      357.50     32.28 o 
  -7  -3   4     5023.14     5028.64    134.98 o 
  -6  -3   4     3892.80     3844.06    105.21 o 
  -5  -3   4     4840.96     5606.19    142.57 o 
  -4  -3   4     1123.42     1085.98     56.54 o 
  -3  -3   4     1325.53     1382.86     67.18 o 
  -2  -3   4      140.64      165.30     24.37 o 
   0  -3   4     4097.07     5317.32    163.89 o 
   1  -3   4     1405.14     1594.39     74.38 o 
   2  -3   4      368.02      381.00     54.55 o 
   3  -3   4      434.10      555.18     36.32 o 
   4  -3   4     9598.62     9325.21    296.44 o 
   5  -3   4     1010.68     1016.54     49.45 o 
   6  -3   4     3977.31     3654.90    130.47 o 
   7  -3   4     1269.62     1150.40     59.54 o 
   8  -3   4      212.38      240.08     48.29 o 
   9  -3   4     2717.65     2437.36    148.68 o 
  10  -3   4       59.88       40.08     70.00 o 
  11  -3   4      304.21      295.54     82.31 o 
 -13  -2   4      225.90      673.45     89.58 o 
 -12  -2   4      205.72      321.61    128.17 o 
 -11  -2   4       86.94      132.28     77.16 o 
 -10  -2   4     1224.77     1283.81     73.79 o 
  -9  -2   4     1151.29     1039.21     48.02 o 
  -8  -2   4     5538.39     5588.15    148.76 o 
  -7  -2   4      748.82      692.12     35.29 o 
  -6  -2   4      316.88      267.55     28.06 o 
  -5  -2   4     7109.47     7404.00    185.06 o 
  -4  -2   4      203.11      223.61     17.70 o 
  -3  -2   4     5047.45     5953.66    242.74 o 
  -2  -2   4     2320.94     2823.64    117.06 o 
  -1  -2   4     2835.78     2255.37     99.11 o 
   0  -2   4      315.82      186.02     30.21 o 
   1  -2   4      847.90      694.01     47.54 o 
   2  -2   4     7325.01     8543.27    232.61 o 
   3  -2   4      327.48      206.26     17.10 o 
   4  -2   4     1548.80     1608.19     92.68 o 
   5  -2   4      965.52      768.87     43.49 o 
   6  -2   4     3192.50     3002.00    110.33 o 
   7  -2   4     3232.78     3254.80    132.39 o 
   8  -2   4     1273.06     1184.98     97.97 o 
   9  -2   4       43.83       44.93     37.34 o 
  10  -2   4      179.28      116.80     68.91 o 
  11  -2   4      432.02      405.51     83.27 o 
  12  -2   4       50.51       78.26     78.20 o 
 -13  -1   4      304.03      673.32     89.43 o 
 -12  -1   4     2719.41     2934.61    223.97 o 
 -11  -1   4      504.97      576.57     51.97 o 
 -10  -1   4      942.57     1018.60     69.89 o 
  -9  -1   4      336.98      278.57     32.31 o 
  -8  -1   4       72.80      115.66     25.40 o 
  -7  -1   4     5953.41     6078.50    199.14 o 
  -6  -1   4     1957.00     1921.82     57.25 o 
  -5  -1   4      716.63      552.52     26.62 o 
  -4  -1   4      524.46      542.01     26.40 o 
  -3  -1   4     1804.65     1979.95     66.93 o 
  -2  -1   4     2124.92     2293.76     93.45 o 
  -1  -1   4     4882.79     4137.98    179.24 o 
   1  -1   4      279.31      481.50     22.60 o 
   2  -1   4     1673.59     1589.09     36.73 o 
   3  -1   4     1337.41     1254.84     63.69 o 
   4  -1   4     7976.40     7899.50    198.41 o 
   5  -1   4     4896.35     4941.42    131.18 o 
   6  -1   4     1894.41     1785.12     57.24 o 
   7  -1   4      243.31      184.76     22.50 o 
   8  -1   4       63.79       24.61     34.13 o 
   9  -1   4     2696.05     2706.69    109.24 o 
  10  -1   4      583.42      618.98     55.77 o 
  11  -1   4       58.81       90.91     71.56 o 
  12  -1   4        2.01       68.58     74.51 o 
 -13   0   4       36.12      201.88    117.55 o 
 -12   0   4      773.60     1359.13     78.06 o 
 -11   0   4      921.63     1136.49     68.72 o 
 -10   0   4      673.15      819.71     44.97 o 
  -9   0   4     3670.08     3805.39    107.93 o 
  -8   0   4      246.04      342.22     30.28 o 
  -7   0   4      206.84      232.86     24.30 o 
  -6   0   4     2189.00     2482.60     88.37 o 
  -5   0   4     3305.44     3387.87     97.21 o 
  -4   0   4       27.68       20.75     16.43 o 
  -3   0   4     6545.78     7748.48    238.87 o 
  -2   0   4     8772.54    10635.97    493.60 o 
  -1   0   4      621.66      636.77     37.01 o 
   0   0   4     1729.61     1494.50     40.03 o 
   1   0   4      667.07      615.24     15.43 o 
   2   0   4     8593.07     9031.70    240.34 o 
   3   0   4     1661.70     1536.24     40.32 o 
   4   0   4     6480.52     6711.18    153.69 o 
   5   0   4      178.51      179.92     21.15 o 
   6   0   4      420.56      428.19     27.88 o 
   7   0   4     3687.22     3728.28    103.21 o 
   8   0   4      503.96      510.01     35.25 o 
   9   0   4      663.25      624.55     55.29 o 
  10   0   4      118.54      107.79     45.99 o 
  11   0   4     1360.05     1296.43     75.81 o 
  12   0   4       94.33      128.86     71.58 o 
 -13   1   4      269.27      490.26    133.90 o 
 -12   1   4     2713.85     2972.03    122.57 o 
 -11   1   4      490.08      616.18     57.42 o 
 -10   1   4     1083.22     1130.82     64.48 o 
  -9   1   4      421.77      212.27     31.76 o 
  -8   1   4       76.22       58.00     24.25 o 
  -7   1   4     5778.35     6230.01    158.27 o 
  -6   1   4     1900.05     2014.01    126.63 o 
  -5   1   4      614.75      601.27     26.98 o 
  -4   1   4      545.01      572.35     24.80 o 
  -3   1   4     1859.27     1928.26     54.09 o 
  -2   1   4     2093.37     2056.39     71.08 o 
  -1   1   4     4428.95     4468.94    135.70 o 
   0   1   4     2968.48     2776.21     67.30 o 
   1   1   4      259.16      436.08     12.70 o 
   2   1   4     1600.63     1601.38     44.40 o 
   3   1   4     1270.73     1244.30     34.94 o 
   4   1   4     7953.90     8019.77    200.87 o 
   5   1   4     4832.31     5213.25    120.68 o 
   6   1   4     1856.09     1846.79     52.33 o 
   7   1   4      290.10      196.97     25.41 o 
   8   1   4       65.44        3.80     25.07 o 
   9   1   4     2715.31     2830.58    130.66 o 
  10   1   4      544.77      561.51     55.27 o 
  11   1   4       96.29       59.65     62.41 o 
  12   1   4        6.34       -2.65     89.57 o 
 -13   2   4      233.21      419.75     91.73 o 
 -12   2   4      159.42      335.80     96.00 o 
 -11   2   4       97.95      146.93     48.45 o 
 -10   2   4     1259.41     1444.66     74.40 o 
  -9   2   4     1112.08     1087.55     97.06 o 
  -8   2   4     5559.72     5904.57    447.21 o 
  -7   2   4      690.74      676.60     59.37 o 
  -6   2   4      353.81      215.59     24.54 o 
  -5   2   4     6827.30     7338.43    186.87 o 
  -4   2   4      190.66      208.81     17.28 o 
  -3   2   4     4748.81     5887.48    149.54 o 
  -2   2   4     2409.21     2680.37     71.84 o 
  -1   2   4     2792.45     2273.07     77.02 o 
   0   2   4      329.13      202.77      8.69 o 
   1   2   4      844.68      624.86     20.06 o 
   2   2   4     7347.61     8075.72    269.47 o 
   3   2   4      342.40      252.09     15.03 o 
   4   2   4     1535.10     1619.74     46.30 o 
   5   2   4     1043.78      841.32     31.40 o 
   6   2   4     3205.98     3156.73     88.13 o 
   7   2   4     3236.32     3270.67    167.09 o 
   8   2   4     1344.96     1134.61     48.74 o 
   9   2   4       41.09       -6.07     29.50 o 
  10   2   4      196.53       97.30     34.42 o 
  11   2   4      437.04      508.89     58.65 o 
  12   2   4       45.60       98.32     50.75 o 
 -13   3   4       16.04      131.82     88.69 o 
 -12   3   4      378.29      427.87     70.23 o 
 -11   3   4       56.69       61.79     49.74 o 
 -10   3   4      471.91      591.10     58.51 o 
  -9   3   4      626.92      608.93     54.18 o 
  -8   3   4      273.50      339.38     43.89 o 
  -7   3   4     4930.57     5242.45    138.32 o 
  -6   3   4     3847.41     4003.45    108.20 o 
  -5   3   4     4827.33     5506.45    145.06 o 
  -4   3   4     1061.34      963.65     42.14 o 
  -3   3   4     1361.85     1373.69     43.73 o 
  -2   3   4      168.85      140.15     13.63 o 
  -1   3   4      424.96      383.79     14.46 o 
   0   3   4     4188.78     4787.21     90.48 o 
   1   3   4     1511.79     1510.99     36.86 o 
   2   3   4      359.96      353.47     30.43 o 
   3   3   4      570.05      454.35     25.57 o 
   4   3   4     9138.88     9538.82    344.43 o 
   5   3   4     1132.14     1096.09     37.29 o 
   6   3   4     3967.02     3865.43    114.00 o 
   7   3   4     1226.69     1207.44     65.29 o 
   8   3   4      195.62      136.84     29.01 o 
   9   3   4     2736.37     2746.85    162.22 o 
  10   3   4       68.66       40.78     33.68 o 
  11   3   4      295.51      298.42     42.02 o 
 -12   4   4      551.76      611.47     71.24 o 
 -11   4   4      487.70      631.43     67.46 o 
 -10   4   4      284.84      423.20     56.43 o 
  -9   4   4      766.51      750.36     74.14 o 
  -8   4   4     1985.10     2098.25     70.20 o 
  -7   4   4      769.86      683.98     39.30 o 
  -6   4   4      180.38      108.96     22.26 o 
  -5   4   4     1896.04     1788.84     58.81 o 
  -4   4   4      525.01      466.57     28.92 o 
  -3   4   4      973.82      980.93     36.69 o 
  -2   4   4     2378.30     2814.14     68.06 o 
  -1   4   4      254.45      266.34     11.98 o 
   0   4   4      618.06      679.27     18.57 o 
   1   4   4     1106.30      922.89     28.38 o 
   2   4   4     9870.14    11217.96    282.90 o 
   3   4   4      365.03      276.57     24.18 o 
   4   4   4     2068.21     1806.68     56.78 o 
   5   4   4      764.21      612.60     55.82 o 
   6   4   4     1511.97     1541.79     54.78 o 
   7   4   4      837.52      692.63     39.29 o 
   8   4   4      672.00      624.41     95.82 o 
   9   4   4      187.79      100.06     33.68 o 
  10   4   4       57.60       -1.90     33.81 o 
  11   4   4      525.22      569.45     48.26 o 
 -12   5   4      523.27      668.48     77.04 o 
 -11   5   4      161.41      196.47     98.76 o 
 -10   5   4     1686.84     1699.11     88.49 o 
  -9   5   4      341.12      333.82     66.05 o 
  -8   5   4      261.00      269.81     34.63 o 
  -7   5   4      479.03      447.13     36.65 o 
  -6   5   4       81.32       44.71     22.47 o 
  -5   5   4      286.17      305.26     27.20 o 
  -4   5   4     1829.37     1813.78     77.92 o 
  -3   5   4     3950.62     3972.66    107.27 o 
  -2   5   4      950.63      998.35     26.97 o 
  -1   5   4     3006.27     3393.88     56.84 o 
   0   5   4     1304.82     1555.98     29.95 o 
   1   5   4      609.77      565.54     19.82 o 
   2   5   4      999.11      775.48     92.32 o 
   3   5   4     4463.52     4165.86    112.35 o 
   4   5   4     2878.31     3260.00     91.11 o 
   5   5   4     1124.62     1017.90     42.27 o 
   6   5   4      562.52      493.12     34.60 o 
   7   5   4      781.47      708.71     40.60 o 
   8   5   4      189.67      208.46     39.05 o 
   9   5   4      246.79      231.12     37.62 o 
  10   5   4      602.59      599.14     63.71 o 
  11   5   4      131.75       92.24     58.12 o 
 -12   6   4      589.31      571.99     77.95 o 
 -11   6   4     1198.91     1189.29     86.87 o 
 -10   6   4       87.24      136.32     69.58 o 
  -9   6   4     1019.97      965.20     95.39 o 
  -8   6   4      739.50      639.83     45.87 o 
  -7   6   4      380.39      387.64     36.88 o 
  -6   6   4      577.63      535.81     38.70 o 
  -5   6   4     1176.21     1262.14     56.99 o 
  -4   6   4      576.42      566.60     33.83 o 
  -3   6   4      509.02      517.15     23.35 o 
  -2   6   4      797.18      770.79     23.40 o 
  -1   6   4      121.07      147.32     11.00 o 
   0   6   4      301.01      306.36     12.31 o 
   1   6   4      606.82      547.91     26.42 o 
   2   6   4     3039.68     3073.09     70.33 o 
   3   6   4      714.60      667.14     35.11 o 
   4   6   4     1385.91     1304.46     49.41 o 
   5   6   4     1696.18     1624.01     57.98 o 
   6   6   4       14.84        1.39     25.25 o 
   7   6   4       17.50       36.92     34.67 o 
   8   6   4      284.23      310.77     38.03 o 
   9   6   4      408.86      421.69     43.65 o 
  10   6   4      298.12      192.94     58.90 o 
 -11   7   4       43.76      -61.80     62.16 o 
 -10   7   4      480.16      303.63     65.59 o 
  -9   7   4     1495.74     1216.84     64.71 o 
  -8   7   4      719.70      637.49     50.44 o 
  -7   7   4     1466.98     1448.84     62.14 o 
  -6   7   4      161.63      220.93     32.70 o 
  -5   7   4      983.12      919.00     44.62 o 
  -4   7   4     2811.98     2920.12     89.31 o 
  -3   7   4        3.10       -2.15     14.33 o 
  -2   7   4       12.45       24.96     11.06 o 
  -1   7   4      871.53     1000.14     24.79 o 
   0   7   4      407.96      446.97     15.38 o 
   1   7   4      417.55      343.23     13.56 o 
   2   7   4       95.00       92.45     22.53 o 
   3   7   4     1027.23      924.08     43.24 o 
   4   7   4       54.93      112.08     25.35 o 
   5   7   4      172.82      191.70     30.03 o 
   6   7   4     1137.03     1131.93     52.17 o 
   7   7   4     1887.19     1997.15     73.17 o 
   8   7   4      276.18      318.15     42.06 o 
   9   7   4      311.79      278.51     67.44 o 
  10   7   4       85.06       75.22     59.48 o 
 -10   8   4      320.61      204.26     66.17 o 
  -9   8   4        2.80      -76.84     57.96 o 
  -8   8   4      760.11      705.49     53.15 o 
  -7   8   4      568.32      644.26     48.17 o 
  -6   8   4     1899.70     1931.54     71.60 o 
  -5   8   4     1181.25     1139.55     92.51 o 
  -4   8   4      420.06      531.02     42.30 o 
  -3   8   4      212.23      248.27     35.79 o 
  -2   8   4      493.95      488.37     35.15 o 
  -1   8   4      264.01      257.29     13.64 o 
   0   8   4      205.64      267.90     13.42 o 
   1   8   4      634.47      689.37     24.75 o 
   2   8   4      378.89      419.50     23.33 o 
   3   8   4      326.00      273.56     23.67 o 
   4   8   4       44.60        9.11     33.74 o 
   5   8   4     2743.17     2874.04     90.23 o 
   6   8   4       59.65       81.67     34.19 o 
   7   8   4      169.41      184.26     39.08 o 
   8   8   4     1110.69     1198.98     79.38 o 
   9   8   4      178.37      210.45     61.94 o 
 -10   9   4      372.33      308.76     72.24 o 
  -9   9   4      419.95      441.45     54.57 o 
  -8   9   4      273.95      275.54     46.68 o 
  -7   9   4      147.31       90.10     38.91 o 
  -6   9   4      527.96      666.00     47.73 o 
  -5   9   4      118.40      162.36     34.89 o 
  -4   9   4     1902.33     2045.78     73.07 o 
  -3   9   4      168.09      143.82     30.11 o 
  -2   9   4      625.93      706.99     29.33 o 
  -1   9   4      306.34      351.41     16.62 o 
   0   9   4       38.42       -2.58     13.64 o 
   1   9   4      231.34      236.05     20.98 o 
   2   9   4       96.57      113.64     20.23 o 
   3   9   4     1318.96     1370.41     45.24 o 
   4   9   4       59.55       71.35     24.16 o 
   5   9   4      132.93       41.96     33.40 o 
   6   9   4      578.10      656.15     48.81 o 
   7   9   4      571.07      654.57     63.92 o 
   8   9   4      190.94      114.29     59.25 o 
  -9  10   4      162.00      173.50     52.06 o 
  -8  10   4      107.08      146.04     65.84 o 
  -7  10   4       69.69       42.01     41.21 o 
  -6  10   4      519.91      418.86     46.22 o 
  -5  10   4       33.31        6.92     34.64 o 
  -4  10   4      377.50      368.76     39.73 o 
  -3  10   4      481.37      496.68     39.84 o 
  -2  10   4      918.98      941.00     29.80 o 
  -1  10   4        6.29       11.45     19.38 o 
   0  10   4      856.11      842.00     33.33 o 
   1  10   4      516.23      601.22     29.83 o 
   2  10   4     1114.91      978.85     36.11 o 
   3  10   4       70.09      114.48     26.37 o 
   4  10   4      415.34      438.13     33.14 o 
   5  10   4      786.03      870.73     41.83 o 
   6  10   4      165.46      181.85     54.47 o 
   7  10   4       80.63       64.01     56.96 o 
  -7  11   4       74.67      148.75     46.06 o 
  -6  11   4      217.95      244.76     44.74 o 
  -5  11   4      170.17      188.28     40.19 o 
  -4  11   4      389.35      347.14     40.61 o 
  -3  11   4       30.89       -8.30     24.53 o 
  -2  11   4       11.15      -43.69     22.13 o 
  -1  11   4       24.03      -46.32     23.16 o 
   0  11   4      374.78      376.53     30.43 o 
   1  11   4      152.50      191.59     24.67 o 
   2  11   4       22.87       37.96     22.58 o 
   3  11   4      977.72     1095.56     44.48 o 
   4  11   4       48.56        4.25     29.03 o 
   5  11   4       97.68       94.44     34.02 o 
   6  11   4      184.57      196.30     39.06 o 
  -6  12   4      258.82      487.07     86.01 o 
  -5  12   4       62.96       91.30     77.05 o 
  -4  12   4       64.25       76.77     44.55 o 
  -3  12   4       33.95       90.47     42.39 o 
  -2  12   4      117.48        4.30     41.74 o 
  -1  12   4      229.49      288.98     30.62 o 
   0  12   4       79.52      127.01     28.21 o 
   1  12   4      215.59      239.56     27.16 o 
   2  12   4       72.12       29.22     27.90 o 
   3  12   4      130.62      167.57     30.92 o 
   4  12   4       50.49       50.05     34.80 o 
   5  12   4      360.97      527.08     72.32 o 
  -3  13   4      164.62      178.18     71.99 o 
  -2  13   4       36.02       20.66     45.17 o 
  -1  13   4      246.16      228.28     32.06 o 
   0  13   4       13.08      -38.96     28.01 o 
   1  13   4        0.37      -27.64     29.32 o 
   2  13   4       40.82       53.02     30.67 o 
  -3 -13   5      226.65      258.48     77.55 o 
  -6 -12   5       72.74        7.40     78.41 o 
  -5 -12   5      635.14      682.67     95.83 o 
  -4 -12   5      884.14      835.30     92.62 o 
  -3 -12   5      393.20      634.35     84.42 o 
   2 -12   5       11.91      -87.72     58.48 o 
   3 -12   5      215.49      165.39     72.21 o 
   4 -12   5       11.82     -140.72     70.36 o 
  -7 -11   5      169.56      136.48     83.53 o 
  -6 -11   5      446.80      647.94     92.62 o 
  -5 -11   5      159.63      148.00     71.29 o 
  -4 -11   5      174.47      110.97     65.21 o 
  -3 -11   5      493.30      677.83     75.62 o 
   1 -11   5      264.75      288.12     60.89 o 
   2 -11   5       69.67       39.78     56.96 o 
   3 -11   5      748.09      713.82     86.16 o 
   4 -11   5      231.62      173.05     74.49 o 
   5 -11   5       41.76      -57.99     76.25 o 
   6 -11   5      163.59      -15.92     83.63 o 
  -9 -10   5       63.17      -39.54     68.49 o 
  -8 -10   5     1047.26      950.04    145.22 o 
  -7 -10   5       13.51       -9.87     73.27 o 
  -6 -10   5      153.52      191.58     73.05 o 
  -5 -10   5      263.34      408.44     75.87 o 
  -4 -10   5      445.64      594.98     68.48 o 
  -3 -10   5      210.20      308.32     66.58 o 
   0 -10   5      248.02      301.63     52.34 o 
   1 -10   5     1917.99     2014.98    116.77 o 
   2 -10   5       14.66       47.15     54.63 o 
   3 -10   5      277.90      274.39     66.01 o 
   4 -10   5       99.23       66.26     63.86 o 
   5 -10   5      266.32      163.54     78.42 o 
   6 -10   5       94.94       -3.76     81.13 o 
   7 -10   5      136.51       59.29     86.50 o 
 -10  -9   5      186.11      260.59    118.38 o 
  -9  -9   5      381.16      399.96     72.13 o 
  -8  -9   5      388.88      299.85     66.55 o 
  -7  -9   5      438.74      419.54     82.12 o 
  -6  -9   5      895.70      770.64     93.47 o 
  -5  -9   5      221.06      195.31     42.50 o 
  -4  -9   5      116.96      216.31     56.57 o 
  -3  -9   5     1987.86     2480.17    127.05 o 
  -1  -9   5     1095.75     1277.08     78.52 o 
   0  -9   5      781.04      764.16     62.97 o 
   1  -9   5      318.01      346.23     52.95 o 
   2  -9   5      200.18       54.28     50.93 o 
   3  -9   5     1156.50     1208.95     93.55 o 
   4  -9   5       14.87      -23.21     58.36 o 
   5  -9   5       49.79      -93.61     66.04 o 
   6  -9   5      152.32      219.45     78.56 o 
   7  -9   5      347.16      368.68     90.61 o 
   8  -9   5       66.52       35.23     89.12 o 
 -10  -8   5      187.55      332.43    104.63 o 
  -9  -8   5       11.04      -26.75     58.43 o 
  -8  -8   5      578.76      568.09     67.88 o 
  -7  -8   5     1092.80      853.64     95.45 o 
  -6  -8   5      465.61      586.82     49.63 o 
  -5  -8   5     4703.11     4297.78    144.12 o 
  -4  -8   5     3263.27     3082.16    144.90 o 
  -3  -8   5      857.51      876.87     73.87 o 
  -1  -8   5      593.34      928.32     63.70 o 
   0  -8   5      213.88      315.71     43.43 o 
   1  -8   5     1218.54     1537.42     88.94 o 
   2  -8   5      265.14      258.94     50.35 o 
   3  -8   5      384.85      396.29     61.05 o 
   4  -8   5      518.91      385.02     67.21 o 
   5  -8   5      426.90      416.94     73.80 o 
   6  -8   5      447.85      419.91     79.73 o 
   7  -8   5      391.47      418.73     85.03 o 
   8  -8   5      462.27      488.27     94.70 o 
   9  -8   5      307.15      269.32     94.59 o 
 -11  -7   5        2.98      115.89    168.95 o 
 -10  -7   5       57.52      163.41     77.63 o 
  -9  -7   5      197.18      192.95     59.21 o 
  -8  -7   5      549.40      669.58     65.95 o 
  -7  -7   5      459.65      694.18     84.61 o 
  -6  -7   5     2412.77     2083.40    114.95 o 
  -5  -7   5     1589.18     1499.04     68.45 o 
  -4  -7   5     2638.22     2524.14    124.22 o 
  -3  -7   5     3913.64     3803.45    169.73 o 
  -2  -7   5     1648.90     1854.91     92.29 o 
  -1  -7   5      886.92      729.60     52.18 o 
   0  -7   5      679.55      708.53     53.19 o 
   1  -7   5     1139.73     1600.86     84.51 o 
   2  -7   5      491.75      454.69     56.63 o 
   3  -7   5      491.67      507.08     63.03 o 
   4  -7   5     1502.24     1600.96    105.40 o 
   5  -7   5      531.69      413.58     70.14 o 
   6  -7   5      277.01      285.00     72.23 o 
   7  -7   5      974.00      898.60     98.86 o 
   8  -7   5      225.59      235.74     83.25 o 
   9  -7   5       49.01      -27.07     81.26 o 
  10  -7   5      556.83      522.32    102.68 o 
 -12  -6   5       74.53       24.08     96.60 o 
 -11  -6   5      320.98      336.28     91.97 o 
 -10  -6   5      497.23      339.18     88.52 o 
  -9  -6   5      229.85      347.20     56.80 o 
  -8  -6   5     2058.68     1799.32     66.42 o 
  -7  -6   5     1345.16     1113.18     51.46 o 
  -6  -6   5      448.53      451.97     42.21 o 
  -5  -6   5      625.84      686.81     44.97 o 
  -4  -6   5      935.26      904.16     62.96 o 
  -3  -6   5      993.39     1018.62     67.16 o 
  -2  -6   5     4973.07     5039.36    217.56 o 
  -1  -6   5     4461.06     4104.92    177.84 o 
   0  -6   5      728.79      656.44     48.22 o 
   1  -6   5     3166.74     3117.90    139.12 o 
   2  -6   5     1111.22     1244.07     75.34 o 
   3  -6   5     1147.39     1307.17     85.62 o 
   4  -6   5      818.48      875.51     76.78 o 
   5  -6   5      775.51      698.49     76.86 o 
   6  -6   5      170.18       97.00     61.98 o 
   7  -6   5       12.65       -2.91     65.91 o 
   8  -6   5       42.35       23.90     71.78 o 
   9  -6   5      233.00      149.01     78.56 o 
  10  -6   5       47.88       42.57     83.44 o 
 -12  -5   5      348.58      380.59     98.90 o 
 -11  -5   5      424.01      561.42    176.85 o 
 -10  -5   5      561.48      576.44     60.61 o 
  -9  -5   5     2209.76     2176.08     74.62 o 
  -8  -5   5      272.92      360.82     36.77 o 
  -7  -5   5      641.50      597.48     53.70 o 
  -6  -5   5      409.95      505.56     39.73 o 
  -5  -5   5      678.19      564.16     39.21 o 
  -4  -5   5     1712.01     1858.31     92.05 o 
  -3  -5   5     4306.32     4107.46    179.20 o 
  -2  -5   5     4861.98     3888.99    173.30 o 
  -1  -5   5     1311.83     1419.76     68.31 o 
   0  -5   5     7998.05     8851.87    362.42 o 
   2  -5   5     2321.90     2162.81    139.54 o 
   3  -5   5     2225.76     2399.91     91.81 o 
   4  -5   5       31.00       65.17     47.34 o 
   5  -5   5       95.22       94.46     55.70 o 
   6  -5   5       85.56       67.40     59.03 o 
   7  -5   5      321.82      274.87     66.78 o 
   8  -5   5       61.33       51.04     66.78 o 
   9  -5   5       30.99       40.96     71.41 o 
  10  -5   5       21.01        0.95     79.09 o 
  11  -5   5      283.56      279.14     91.95 o 
 -12  -4   5      143.90       47.61     83.22 o 
 -11  -4   5      459.64      671.87    174.68 o 
 -10  -4   5      105.19      118.36     47.20 o 
  -9  -4   5       44.40       40.76     31.41 o 
  -8  -4   5      941.16      876.55     52.76 o 
  -7  -4   5     2309.37     2126.59     76.06 o 
  -6  -4   5     1855.86     1923.77     61.14 o 
  -5  -4   5     2169.07     2037.85     73.52 o 
  -4  -4   5     2996.66     2721.32    122.39 o 
  -3  -4   5      404.70      367.87     39.51 o 
  -2  -4   5     9143.84    10078.94    409.16 o 
  -1  -4   5     5231.87     5146.52    213.86 o 
   0  -4   5      329.04      247.66     29.92 o 
   1  -4   5     2718.17     2697.34    112.05 o 
   2  -4   5     3279.65     3522.38    134.36 o 
   3  -4   5      630.93      433.78     49.28 o 
   4  -4   5      701.21      639.74     64.52 o 
   5  -4   5      562.49      476.42     46.86 o 
   6  -4   5      200.22      225.22     61.17 o 
   7  -4   5       78.07       39.27     58.79 o 
   8  -4   5      281.30      230.25     67.74 o 
   9  -4   5      640.75      511.66     82.93 o 
  10  -4   5       16.37      -99.21     71.81 o 
  11  -4   5       66.41       99.64     82.28 o 
 -12  -3   5      103.26       -4.95     74.04 o 
 -11  -3   5       29.21       52.92     53.51 o 
 -10  -3   5      325.54      406.92     44.47 o 
  -9  -3   5      982.64      845.72     44.44 o 
  -8  -3   5      623.91      570.82     38.59 o 
  -7  -3   5      353.14      365.58     39.17 o 
  -6  -3   5     4486.76     4144.52    112.15 o 
  -5  -3   5     3874.55     4136.64    128.00 o 
  -4  -3   5    11377.03    13507.34    545.16 o 
  -3  -3   5     8322.38     8345.65    335.35 o 
  -2  -3   5     1269.05     1253.38     65.29 o 
   0  -3   5     1284.18     1373.74     64.89 o 
   1  -3   5      823.05      855.01     75.46 o 
   2  -3   5      559.56      372.90     55.71 o 
   3  -3   5     1138.82      981.27     49.67 o 
   4  -3   5     1505.88     1271.94     53.73 o 
   5  -3   5      158.78      101.81     23.44 o 
   6  -3   5     1289.62     1114.83     56.17 o 
   7  -3   5      352.69      355.28     38.12 o 
   8  -3   5      276.88      325.58     65.69 o 
   9  -3   5      454.10      483.34     78.77 o 
  10  -3   5      505.23      404.76     81.92 o 
  11  -3   5      162.72      165.93     79.30 o 
 -13  -2   5       92.54      470.59     89.74 o 
 -12  -2   5      169.40      300.88    110.47 o 
 -11  -2   5      179.35      294.03     41.43 o 
 -10  -2   5      526.77      537.93     41.78 o 
  -9  -2   5       86.36       96.58     29.51 o 
  -8  -2   5      309.63      359.65     44.57 o 
  -7  -2   5     5646.00     5707.33    148.47 o 
  -6  -2   5     1102.70     1157.85     57.55 o 
  -5  -2   5     7057.03     7248.06    181.72 o 
  -4  -2   5     5142.76     5143.77    213.31 o 
  -3  -2   5       89.27      135.92     22.60 o 
  -2  -2   5     7499.45     8363.58    345.31 o 
  -1  -2   5     1189.37     1164.00     59.16 o 
   0  -2   5      933.74      700.21     40.20 o 
   1  -2   5      829.34      927.88     45.15 o 
   2  -2   5     2801.06     3210.91    111.23 o 
   3  -2   5     2600.80     2579.63    172.48 o 
   4  -2   5      998.67      700.71     38.00 o 
   5  -2   5      125.54       51.50     23.87 o 
   6  -2   5      714.50      483.68     41.78 o 
   7  -2   5      219.81      197.54     35.05 o 
   8  -2   5      294.99      332.57     40.86 o 
   9  -2   5      989.97      698.23     85.29 o 
  10  -2   5      185.88      227.85     72.63 o 
  11  -2   5      390.93      472.36     85.86 o 
 -13  -1   5       20.06      669.49     90.72 o 
 -12  -1   5       26.61      536.51    126.58 o 
 -11  -1   5       26.24       75.81     53.21 o 
 -10  -1   5       32.22       61.48     32.09 o 
  -9  -1   5     1613.19     1442.29     86.62 o 
  -8  -1   5      595.26      421.27     33.84 o 
  -7  -1   5     1277.31     1252.42     67.78 o 
  -6  -1   5      784.12      733.08     32.46 o 
  -5  -1   5     5379.95     5993.98    151.66 o 
  -4  -1   5     2499.45     2396.48     84.15 o 
  -3  -1   5     3338.90     3519.01    148.61 o 
  -2  -1   5     7968.38     9461.05    382.01 o 
  -1  -1   5     4725.86     5050.35    208.53 o 
   0  -1   5     3419.49     4370.22    178.25 o 
   1  -1   5     2053.81     2076.11     64.40 o 
   2  -1   5     1362.85     1333.04     53.55 o 
   3  -1   5      428.32      257.23     14.50 o 
   4  -1   5     1269.94     1314.44     44.89 o 
   5  -1   5       42.00       18.33     13.36 o 
   6  -1   5       67.80       42.16     27.36 o 
   7  -1   5      385.42      341.21     41.50 o 
   8  -1   5      205.61      136.55     37.47 o 
   9  -1   5       44.87       46.78     39.83 o 
  10  -1   5      136.43      232.24     69.75 o 
  11  -1   5      514.16      569.13     86.95 o 
 -13   0   5        1.88      281.10    160.34 o 
 -12   0   5      410.76      650.08     69.34 o 
 -11   0   5      558.82      828.79     63.74 o 
 -10   0   5      276.46      364.06     47.34 o 
  -9   0   5     1607.16     1685.71     60.97 o 
  -8   0   5     1485.65     1510.42     53.52 o 
  -7   0   5     3579.30     3817.35    156.26 o 
  -6   0   5     1504.25     1449.75     46.28 o 
  -5   0   5      502.81      436.80     18.96 o 
  -4   0   5     2523.09     3135.50     88.55 o 
  -3   0   5     9273.43    11549.87    352.38 o 
  -2   0   5      192.97      296.96     25.60 o 
  -1   0   5    17559.45    21910.69    875.20 o 
   0   0   5    12240.55    14287.46    262.71 o 
   1   0   5     3724.05     4141.78     82.97 o 
   2   0   5     1428.81     1429.80     34.85 o 
   3   0   5     1452.71     1292.48     36.31 o 
   4   0   5      411.26      369.82     20.30 o 
   5   0   5     3377.45     3441.26     92.64 o 
   6   0   5       88.13       56.20     23.51 o 
   7   0   5       46.98       15.99     21.04 o 
   8   0   5       20.66      -25.13     33.95 o 
   9   0   5      216.44      200.82     56.04 o 
  10   0   5        0.88      -39.95     41.80 o 
  11   0   5        2.02      134.69     69.64 o 
 -13   1   5       21.33      653.38     95.77 o 
 -12   1   5       24.46      481.09    128.07 o 
 -11   1   5       46.62       52.10     46.16 o 
 -10   1   5       36.50       59.07     41.31 o 
  -9   1   5     1631.51     1510.88    178.21 o 
  -8   1   5      593.35      414.71     35.06 o 
  -7   1   5     1289.07     1250.92     50.22 o 
  -6   1   5      849.90      758.68     32.44 o 
  -5   1   5     5238.57     6014.14    152.59 o 
  -4   1   5     2161.46     2545.82     67.97 o 
  -3   1   5     2941.85     3492.91     90.93 o 
  -2   1   5     7782.71     9419.32    232.53 o 
  -1   1   5     4648.18     5081.75    160.52 o 
   0   1   5     3607.99     4179.22     80.45 o 
   1   1   5     2095.74     2100.90     52.56 o 
   2   1   5     1164.35     1370.00     49.34 o 
   3   1   5      441.47      262.33     16.83 o 
   4   1   5     1274.29     1363.80     39.35 o 
   5   1   5       52.25       18.50     14.99 o 
   6   1   5       56.32       30.17     22.17 o 
   7   1   5      349.85      390.90     42.48 o 
   8   1   5      217.18      178.22     27.76 o 
   9   1   5       54.86       38.15     40.34 o 
  10   1   5      165.89      133.37     45.40 o 
  11   1   5      503.65      528.00     60.33 o 
 -13   2   5       63.99      470.19     94.51 o 
 -12   2   5      135.80      225.54     55.12 o 
 -11   2   5      150.54      309.51    114.45 o 
 -10   2   5      550.26      582.16     54.83 o 
  -9   2   5       91.47       32.52     43.90 o 
  -8   2   5      396.76      290.97     60.81 o 
  -7   2   5     5475.22     5700.03    150.02 o 
  -6   2   5     1024.66     1075.42     41.73 o 
  -5   2   5     7217.54     7168.44    183.42 o 
  -4   2   5     5276.89     5066.13    131.69 o 
  -3   2   5      122.15      124.11     14.00 o 
  -2   2   5     7022.27     8521.02    283.29 o 
  -1   2   5     1035.74     1185.41     24.93 o 
   0   2   5      800.57      646.02     24.70 o 
   1   2   5      736.96      882.47     24.82 o 
   2   2   5     2740.25     3113.79     83.88 o 
   3   2   5     2545.80     2553.61     64.48 o 
   4   2   5      830.49      782.37     28.55 o 
   5   2   5       84.20       41.56     15.28 o 
   6   2   5      735.72      638.22     45.12 o 
   7   2   5      242.36      220.66     27.16 o 
   8   2   5      290.22      403.41     34.07 o 
   9   2   5      933.31      859.88     60.08 o 
  10   2   5      188.42      266.81     54.53 o 
  11   2   5      389.52      406.83     58.01 o 
 -13   3   5      458.46      644.28     73.80 o 
 -12   3   5      124.74      202.16     56.95 o 
 -11   3   5       35.62      -50.37     48.24 o 
 -10   3   5      365.26      376.77     61.93 o 
  -9   3   5      761.16      785.24     58.30 o 
  -8   3   5      578.73      587.53     38.58 o 
  -7   3   5      401.38      335.55     32.86 o 
  -6   3   5     4479.26     4221.73    114.60 o 
  -5   3   5     3876.79     4078.86    111.02 o 
  -4   3   5    11085.90    13469.17    334.59 o 
  -3   3   5     8350.36     8139.35    206.06 o 
  -2   3   5     1383.77     1304.88     40.35 o 
  -1   3   5     3660.03     3479.97     68.13 o 
   0   3   5     1216.57     1292.50     28.96 o 
   1   3   5      773.04      870.54     25.79 o 
   2   3   5      418.95      395.97     36.06 o 
   3   3   5     1183.76      972.99     39.68 o 
   4   3   5     1566.56     1418.18     54.43 o 
   5   3   5      100.99      102.30     21.54 o 
   6   3   5     1244.19     1307.40     48.39 o 
   7   3   5      344.18      307.64     30.55 o 
   8   3   5      262.41      247.88     36.17 o 
   9   3   5      446.19      560.65     43.38 o 
  10   3   5      485.54      567.02     44.82 o 
  11   3   5      156.22      192.02     51.13 o 
 -12   4   5      138.95      342.65     64.35 o 
 -11   4   5      412.16      629.75     67.82 o 
 -10   4   5      102.26      140.76     49.33 o 
  -9   4   5       38.67      -18.72     40.46 o 
  -8   4   5      864.72      812.23     46.07 o 
  -7   4   5     2051.69     2162.28     76.36 o 
  -6   4   5     1833.94     1835.34     62.27 o 
  -5   4   5     2184.28     2077.36     65.17 o 
  -4   4   5     3311.45     2696.17     78.28 o 
  -3   4   5      369.61      391.76     25.33 o 
  -2   4   5     9171.17    10027.01    221.81 o 
  -1   4   5     5129.14     5119.98     88.78 o 
   0   4   5      265.12      242.25     12.96 o 
   1   4   5     2817.47     2302.49     63.13 o 
   2   4   5     3294.10     3339.75     92.65 o 
   3   4   5      579.24      551.35     31.23 o 
   4   4   5      594.16      637.40     32.80 o 
   5   4   5      581.42      483.64     36.39 o 
   6   4   5      168.64      183.17     37.88 o 
   7   4   5       66.16       48.53     26.20 o 
   8   4   5      263.00      255.25     54.43 o 
   9   4   5      587.94      539.72     43.90 o 
  10   4   5        9.75      -24.23     34.08 o 
  11   4   5       58.32       58.63     38.70 o 
 -12   5   5      338.12      379.92     71.76 o 
 -11   5   5      419.55      408.75     66.50 o 
 -10   5   5      504.35      634.44     68.51 o 
  -9   5   5     2079.85     2087.51     78.17 o 
  -8   5   5      351.62      339.71     36.95 o 
  -7   5   5      612.22      570.42     39.55 o 
  -6   5   5      567.88      465.44     35.55 o 
  -5   5   5      567.95      551.61     34.51 o 
  -4   5   5     1572.88     1896.85     66.28 o 
  -3   5   5     4268.24     4171.96    111.92 o 
  -2   5   5     4845.09     4172.93    120.71 o 
  -1   5   5     1436.83     1370.89     30.46 o 
   0   5   5     7798.21     8764.76    158.87 o 
   1   5   5      259.68      250.04     19.34 o 
   2   5   5     2314.44     2350.94     55.63 o 
   3   5   5     2334.75     2217.46     69.44 o 
   4   5   5       17.50       17.36     19.58 o 
   5   5   5      113.88       81.19     23.36 o 
   6   5   5       75.27       42.34     25.19 o 
   7   5   5      361.35      295.09     33.79 o 
   8   5   5       90.90      -22.78     30.68 o 
   9   5   5       39.67       16.91     32.56 o 
  10   5   5       21.52        1.29     35.88 o 
  11   5   5      273.91      169.97     42.59 o 
 -12   6   5       69.30       87.74     66.60 o 
 -11   6   5      303.76      462.28     71.26 o 
 -10   6   5      555.07      444.03     66.21 o 
  -9   6   5      215.03      344.38     44.30 o 
  -8   6   5     1914.35     1795.05     70.59 o 
  -7   6   5     1226.57     1150.36     53.61 o 
  -6   6   5      490.26      450.79     35.78 o 
  -5   6   5      732.71      716.40     39.24 o 
  -4   6   5     1067.29      906.05     40.84 o 
  -3   6   5     1029.73     1086.32     41.99 o 
  -2   6   5     4788.29     5228.43     91.70 o 
  -1   6   5     4380.29     4179.71     75.23 o 
   0   6   5      684.50      581.26     25.08 o 
   1   6   5     3352.92     3006.60     61.76 o 
   2   6   5     1214.81     1110.38     36.34 o 
   3   6   5     1129.44     1341.49     49.72 o 
   4   6   5      772.59      841.14     40.51 o 
   5   6   5      884.64      727.01     40.20 o 
   6   6   5      210.13      203.63     31.46 o 
   7   6   5       15.22      -23.31     28.87 o 
   8   6   5       37.44        6.29     33.43 o 
   9   6   5      231.40      137.46     38.52 o 
  10   6   5       51.97       -2.86     37.78 o 
 -11   7   5        6.58      -86.04     61.40 o 
 -10   7   5       56.44       -2.66     58.56 o 
  -9   7   5      184.91      188.72     44.40 o 
  -8   7   5      594.47      646.97     50.60 o 
  -7   7   5      542.12      587.36     45.11 o 
  -6   7   5     2382.45     2297.93     77.35 o 
  -5   7   5     1477.96     1625.63     60.16 o 
  -4   7   5     2629.68     2602.52     94.14 o 
  -3   7   5     3854.81     3731.23    105.50 o 
  -2   7   5     1861.42     1973.16     41.14 o 
  -1   7   5      859.78      748.34     21.55 o 
   0   7   5      694.50      651.33     19.07 o 
   1   7   5     1273.15     1457.10     43.48 o 
   2   7   5      430.18      490.69     26.93 o 
   3   7   5      511.92      487.49     27.43 o 
   4   7   5     1564.06     1605.29     59.05 o 
   5   7   5      553.10      510.51     37.91 o 
   6   7   5      296.01      316.69     36.84 o 
   7   7   5      988.79      966.69     51.96 o 
   8   7   5      275.08      296.33     42.89 o 
   9   7   5       48.32       17.28     38.51 o 
  10   7   5      550.61      613.99     72.79 o 
 -10   8   5      258.29      131.03     89.73 o 
  -9   8   5        6.72      -21.26     42.39 o 
  -8   8   5      546.74      606.34     50.83 o 
  -7   8   5     1078.83      906.19     53.80 o 
  -6   8   5      470.25      606.66     45.70 o 
  -5   8   5     4670.48     4406.09    126.35 o 
  -4   8   5     3216.98     2982.47    107.81 o 
  -3   8   5      849.27      940.50     44.01 o 
  -2   8   5     1758.95     1630.83     42.51 o 
  -1   8   5      777.29      965.08     23.01 o 
   0   8   5      240.50      251.08     17.01 o 
   1   8   5     1564.76     1453.02     44.41 o 
   2   8   5      259.80      222.09     22.68 o 
   3   8   5      365.57      416.93     37.56 o 
   4   8   5      468.29      458.06     37.71 o 
   5   8   5      431.14      538.48     41.96 o 
   6   8   5      471.73      548.86     45.54 o 
   7   8   5      386.14      408.67     45.32 o 
   8   8   5      433.57      486.45     48.46 o 
   9   8   5      300.92      344.00    117.44 o 
 -10   9   5      179.37      180.37     69.25 o 
  -9   9   5      341.10      344.73     53.08 o 
  -8   9   5      412.69      382.49     51.26 o 
  -7   9   5      378.51      327.55     45.50 o 
  -6   9   5      839.02      821.07     50.92 o 
  -5   9   5      185.64      180.02     35.20 o 
  -4   9   5      108.17      162.84     32.67 o 
  -3   9   5     2158.68     2400.63     78.92 o 
  -2   9   5      414.06      506.56     27.04 o 
  -1   9   5     1218.81     1320.97     34.33 o 
   0   9   5      764.82      738.84     30.39 o 
   1   9   5      361.91      418.02     28.67 o 
   2   9   5      196.58      153.32     23.91 o 
   3   9   5     1229.51     1343.30     45.02 o 
   4   9   5       22.63        8.63     23.21 o 
   5   9   5       39.26       13.70     33.01 o 
   6   9   5      147.07      160.93     40.01 o 
   7   9   5      322.92      360.63     46.52 o 
   8   9   5       86.42       -1.60     73.32 o 
  -9  10   5       56.43       63.84     50.01 o 
  -8  10   5     1016.07      970.15     62.53 o 
  -7  10   5        4.51      -10.34     39.37 o 
  -6  10   5      166.73      173.20     40.36 o 
  -5  10   5      327.21      447.00     43.82 o 
  -4  10   5      540.96      542.64     42.88 o 
  -3  10   5      265.39      304.24     34.99 o 
  -2  10   5      125.16      115.73     24.13 o 
  -1  10   5     2599.08     2925.76     73.88 o 
   0  10   5      239.23      303.57     33.07 o 
   1  10   5     1918.42     2114.43     59.95 o 
   2  10   5       10.79       45.41     25.22 o 
   3  10   5      292.67      280.69     30.07 o 
   4  10   5       87.82       50.19     26.50 o 
   5  10   5      299.94      308.45     32.74 o 
   6  10   5      116.79      113.66     40.68 o 
   7  10   5      137.01       99.69     58.04 o 
  -7  11   5      190.47      271.41     48.45 o 
  -6  11   5      512.56      655.86     54.33 o 
  -5  11   5      154.51      170.58     41.23 o 
  -4  11   5      159.79       83.75     41.53 o 
  -3  11   5      497.33      538.64     51.15 o 
  -2  11   5      882.58      992.52     47.13 o 
  -1  11   5      395.21      458.79     32.54 o 
   0  11   5      187.57      301.26     30.43 o 
   1  11   5      258.83      336.92     32.06 o 
   2  11   5       68.73       69.08     27.03 o 
   3  11   5      710.40      846.42     42.19 o 
   4  11   5      240.89      252.17     32.48 o 
   5  11   5       53.51       34.27     29.97 o 
   6  11   5      159.43      150.15     38.44 o 
  -6  12   5       61.53       32.90     50.48 o 
  -5  12   5      608.23      804.80     66.04 o 
  -4  12   5      870.11     1025.69     67.70 o 
  -3  12   5      378.93      468.63     81.58 o 
  -2  12   5       31.43       55.72     43.88 o 
  -1  12   5      148.42      193.84     29.85 o 
   0  12   5      105.19      170.61     30.33 o 
   1  12   5      307.83      323.55     33.53 o 
   2  12   5       14.06       21.25     28.36 o 
   3  12   5      202.46      244.32     33.49 o 
   4  12   5       12.46       32.61     30.79 o 
  -3  13   5      225.24      355.22     82.62 o 
  -2  13   5       21.57      -32.08     45.19 o 
  -1  13   5      475.58      589.84     45.37 o 
   0  13   5      113.48      135.24     31.45 o 
   1  13   5       40.44       40.16     30.75 o 
  -5 -12   6       20.93       22.92     74.14 o 
  -4 -12   6      156.17      153.35     74.74 o 
  -3 -12   6      432.00      703.90     90.66 o 
   2 -12   6      227.83      207.47     70.73 o 
   3 -12   6      260.60      342.97     80.95 o 
  -7 -11   6       22.13       -1.63     75.48 o 
  -6 -11   6       44.45       -5.69     72.48 o 
  -5 -11   6      254.91      276.63     74.51 o 
  -4 -11   6      250.20      331.89     70.58 o 
  -3 -11   6      127.18      176.99     70.31 o 
   2 -11   6      143.78      138.90     62.46 o 
   3 -11   6      231.43      226.24     71.90 o 
   4 -11   6      278.65      278.86     78.63 o 
   5 -11   6       28.18      -68.03     75.82 o 
  -9 -10   6       70.46       -7.21     89.90 o 
  -8 -10   6      119.65      159.55     88.31 o 
  -7 -10   6      199.82      206.70     77.05 o 
  -6 -10   6      356.05      426.79     79.00 o 
  -5 -10   6      333.58      318.51     49.95 o 
  -4 -10   6      329.75      254.83     65.26 o 
  -3 -10   6      276.25      336.93     70.71 o 
   1 -10   6        5.42       -2.54     50.62 o 
   2 -10   6     3102.96     3212.60    165.90 o 
   3 -10   6      559.84      625.84     84.02 o 
   4 -10   6      829.80      781.79     87.78 o 
   5 -10   6       15.07       11.49     72.85 o 
   6 -10   6       75.62      103.55     82.57 o 
   7 -10   6       12.86        9.07     87.08 o 
 -10  -9   6      410.43      375.12     89.45 o 
  -9  -9   6       93.22       58.83     80.85 o 
  -8  -9   6      180.34       94.06    149.65 o 
  -7  -9   6      324.15      303.68     80.01 o 
  -6  -9   6      351.34      382.93     58.16 o 
  -5  -9   6      778.93      680.78     53.53 o 
  -4  -9   6      213.66      200.88     57.33 o 
  -3  -9   6     1152.97     1182.69     90.27 o 
   0  -9   6     1807.56     1843.57    103.79 o 
   1  -9   6     1093.67     1024.53     77.46 o 
   2  -9   6      158.31      119.73     54.38 o 
   3  -9   6       31.35     -101.78     54.28 o 
   4  -9   6     1080.21      978.28     92.99 o 
   5  -9   6      245.82      262.36     75.47 o 
   6  -9   6      480.34      532.21     88.09 o 
   7  -9   6       71.12       39.13     82.65 o 
   8  -9   6      124.24       43.02     89.24 o 
 -10  -8   6      106.93       92.67     99.31 o 
  -9  -8   6      187.68      228.82    150.45 o 
  -8  -8   6     1053.42      925.65     74.66 o 
  -7  -8   6      337.94      376.72     92.48 o 
  -6  -8   6      380.40      376.52     57.86 o 
  -5  -8   6      229.38      366.02     57.74 o 
  -4  -8   6      955.38      832.12     70.98 o 
  -3  -8   6      726.63      718.91     71.40 o 
  -1  -8   6     1314.94     1254.69     78.51 o 
   0  -8   6      370.86      404.20     48.42 o 
   1  -8   6       55.86      -30.44     41.74 o 
   2  -8   6     1618.83     1348.10     92.77 o 
   3  -8   6      488.27      501.15     65.80 o 
   4  -8   6      160.00      120.28     60.52 o 
   5  -8   6      661.56      489.83     77.88 o 
   6  -8   6     1793.41     1882.79    132.05 o 
   7  -8   6      213.69      152.30     82.68 o 
   8  -8   6      635.08      611.75    101.08 o 
 -11  -7   6       85.14      277.32    222.08 o 
 -10  -7   6      250.67      238.46     71.69 o 
  -9  -7   6      787.26      830.20     72.27 o 
  -8  -7   6      186.22      165.35     54.42 o 
  -7  -7   6      295.54      268.27     43.33 o 
  -6  -7   6       25.53      -19.87     43.56 o 
  -5  -7   6     1988.13     1876.87    102.76 o 
  -4  -7   6       96.10      199.10     48.58 o 
  -3  -7   6     1744.09     1490.39     88.28 o 
  -1  -7   6      509.02      625.38     50.40 o 
   0  -7   6     3988.15     3682.85    167.94 o 
   1  -7   6     1143.20     1204.99     76.41 o 
   2  -7   6      185.29      275.45     50.95 o 
   3  -7   6      348.13      302.99     57.32 o 
   4  -7   6     1735.31     1577.59    103.57 o 
   5  -7   6      192.84      131.16     64.10 o 
   6  -7   6      671.93      563.11     83.62 o 
   7  -7   6      836.27      661.72     91.75 o 
   8  -7   6      205.44      112.03     79.14 o 
   9  -7   6      242.27      228.01     88.90 o 
 -12  -6   6       64.77     -144.73     90.38 o 
 -11  -6   6      500.86      613.82    205.67 o 
 -10  -6   6      243.44      533.39    172.61 o 
  -9  -6   6      230.64      296.87     46.75 o 
  -8  -6   6       60.32       93.54     39.58 o 
  -7  -6   6      628.64      589.35     42.74 o 
  -6  -6   6      145.70       19.46     34.35 o 
  -5  -6   6      173.87      100.80     42.88 o 
  -4  -6   6     1102.10      972.08     67.70 o 
  -3  -6   6      297.23      295.89     45.81 o 
  -2  -6   6     1013.69      837.67     52.96 o 
  -1  -6   6     2983.68     2538.04    122.21 o 
   0  -6   6     1327.86     1286.24     70.05 o 
   1  -6   6     2182.44     2322.30    111.84 o 
   2  -6   6     8240.48     7102.25    314.19 o 
   3  -6   6     1317.87     1295.17     84.06 o 
   4  -6   6      273.69      295.40     61.24 o 
   5  -6   6      826.37      653.23     77.43 o 
   6  -6   6       95.02      165.15     65.79 o 
   7  -6   6      345.71      155.03     73.16 o 
   8  -6   6      179.50      148.77     76.36 o 
   9  -6   6      317.46      263.61     86.01 o 
  10  -6   6        5.61       -5.91     86.07 o 
 -12  -5   6      357.95      203.82     95.79 o 
 -11  -5   6       79.95       34.82     78.76 o 
 -10  -5   6      377.47      440.02     69.33 o 
  -9  -5   6       40.20      142.39     64.50 o 
  -8  -5   6      623.34      648.92     47.61 o 
  -7  -5   6       88.80      110.08     34.05 o 
  -6  -5   6     1555.57     1517.54     64.14 o 
  -4  -5   6      343.66      359.39     42.84 o 
  -3  -5   6      176.71      248.43     38.15 o 
  -2  -5   6     3492.39     3447.14    257.70 o 
  -1  -5   6     1122.67      849.87     53.75 o 
   0  -5   6     1656.33     1469.64     76.38 o 
   1  -5   6     7905.10     7858.07    330.02 o 
   2  -5   6      561.42      598.21     73.14 o 
   3  -5   6     7594.48     6962.03    304.82 o 
   4  -5   6      953.54      960.36     78.66 o 
   5  -5   6     1663.45     1492.93    102.57 o 
   6  -5   6      266.73      281.76     63.96 o 
   7  -5   6      463.41      349.89     72.27 o 
   8  -5   6      312.08      240.06     73.31 o 
   9  -5   6       27.08      -24.49     71.90 o 
  10  -5   6      140.89      116.21     81.42 o 
 -12  -4   6      470.25      298.92     92.86 o 
 -11  -4   6      624.76      715.06    155.98 o 
 -10  -4   6      156.34      296.18     78.00 o 
  -9  -4   6       15.51        2.03     31.20 o 
  -8  -4   6      298.20      309.51     34.21 o 
  -7  -4   6       94.56       71.16     27.71 o 
  -6  -4   6     1087.08     1085.31     45.93 o 
  -5  -4   6       77.03       66.08     33.42 o 
  -4  -4   6     4668.60     4949.08    216.18 o 
  -3  -4   6     2184.21     2383.32    109.14 o 
  -2  -4   6      547.56      539.02     44.65 o 
  -1  -4   6     2962.70     2953.26    130.40 o 
   0  -4   6     5554.77     6228.55    258.54 o 
   1  -4   6     2955.58     3186.74    141.00 o 
   2  -4   6     2462.65     1876.01     77.09 o 
   3  -4   6     1391.63     1332.49     62.21 o 
   4  -4   6      107.13       84.02     29.70 o 
   5  -4   6     3654.59     3327.86    165.87 o 
   6  -4   6      100.12      152.43     59.68 o 
   7  -4   6      195.52      184.37     62.14 o 
   8  -4   6      128.11      163.04     67.66 o 
   9  -4   6      426.71      348.97     77.99 o 
  10  -4   6      105.67       41.69     73.99 o 
  11  -4   6       59.39      151.57     83.36 o 
 -13  -3   6      428.96      849.35     97.65 o 
 -12  -3   6      108.43      511.97     90.04 o 
 -11  -3   6       15.43       50.38     49.68 o 
 -10  -3   6      217.58      238.67     37.36 o 
  -9  -3   6     1127.32     1147.95     51.77 o 
  -8  -3   6      381.08      334.42     33.08 o 
  -7  -3   6      776.92      788.88     39.57 o 
  -6  -3   6      994.26      997.10     41.79 o 
  -5  -3   6     1374.44     1267.82     69.64 o 
  -4  -3   6      718.85      955.90     56.05 o 
  -3  -3   6     4248.48     4668.00    198.18 o 
  -2  -3   6    10344.68    11619.36    472.35 o 
  -1  -3   6     4836.76     5964.15    235.80 o 
   0  -3   6      418.43      685.59     42.63 o 
   1  -3   6      288.79      330.46     54.46 o 
   2  -3   6     1028.04      972.40     49.00 o 
   3  -3   6     5118.44     5278.65    269.33 o 
   4  -3   6     1066.92      817.26     67.42 o 
   5  -3   6      807.11      689.04     91.30 o 
   6  -3   6      406.58      426.29     67.83 o 
   7  -3   6     3006.83     2710.78    150.77 o 
   8  -3   6      325.04      300.06     68.27 o 
   9  -3   6      320.56      265.62     74.19 o 
  10  -3   6       61.88       90.55     74.48 o 
  11  -3   6       19.94       48.76     79.27 o 
 -13  -2   6       18.98      781.35     96.68 o 
 -12  -2   6       27.88      229.73    106.25 o 
 -11  -2   6     1022.06     1176.47    113.56 o 
 -10  -2   6      995.07     1115.42     98.77 o 
  -9  -2   6       37.97       -9.88     27.98 o 
  -8  -2   6      376.71      343.70     31.39 o 
  -7  -2   6     2868.66     2903.57     98.20 o 
  -6  -2   6      962.69      986.02     39.23 o 
  -5  -2   6      508.15      506.02     36.17 o 
  -4  -2   6     8156.49     9619.05    388.74 o 
  -3  -2   6     1846.72     2182.77     97.81 o 
  -2  -2   6     3670.81     3793.00    163.27 o 
  -1  -2   6     5951.58     7065.90    295.57 o 
   0  -2   6     2145.44     2190.98    100.89 o 
   1  -2   6     5184.68     6148.49    201.34 o 
   2  -2   6      106.73       51.10     19.84 o 
   3  -2   6     1249.00     1309.98     58.00 o 
   4  -2   6     1233.29     1167.88     51.42 o 
   5  -2   6     4560.36     4409.26    149.40 o 
   6  -2   6      944.56      793.75     48.74 o 
   7  -2   6      128.17       52.12     30.96 o 
   8  -2   6      199.74      137.90     62.19 o 
   9  -2   6      141.52       76.90     67.09 o 
  10  -2   6      400.97      460.31     83.69 o 
  11  -2   6        0.02      116.24     77.60 o 
 -13  -1   6     1440.62     1612.82     91.19 o 
 -12  -1   6      582.72      938.67     69.91 o 
 -11  -1   6      115.47      203.70     49.14 o 
 -10  -1   6       61.73       42.30     32.52 o 
  -9  -1   6      321.35      475.66     36.29 o 
  -8  -1   6      269.19      216.35     27.62 o 
  -7  -1   6      540.83      471.84     30.25 o 
  -6  -1   6     1718.41     1642.20     54.88 o 
  -5  -1   6     5224.50     5726.77    164.41 o 
  -4  -1   6       49.35       36.59     25.10 o 
  -3  -1   6      571.96      705.56     44.39 o 
  -2  -1   6     8295.85     9835.50    396.54 o 
  -1  -1   6     2064.58     2356.39     74.31 o 
   0  -1   6      877.92      844.83     42.89 o 
   1  -1   6     4194.20     4638.48    133.78 o 
   2  -1   6     2455.78     2326.68     49.07 o 
   3  -1   6     9562.07     9890.19    306.41 o 
   4  -1   6     1230.25     1131.32     37.28 o 
   5  -1   6      204.22      158.27     16.74 o 
   6  -1   6       77.16       39.60     28.35 o 
   7  -1   6      428.68      338.47     39.94 o 
   8  -1   6      248.31      172.08     39.11 o 
   9  -1   6      129.23       68.08     63.84 o 
  10  -1   6        8.80       54.63     67.75 o 
  11  -1   6      198.97      229.74     75.25 o 
 -13   0   6      247.19      671.30    129.23 o 
 -12   0   6       11.07      161.09     97.00 o 
 -11   0   6     1840.73     2015.12     93.26 o 
 -10   0   6       33.86      177.35     52.58 o 
  -9   0   6      749.01      625.98     42.70 o 
  -8   0   6      719.85      707.63     38.94 o 
  -7   0   6      944.92      916.99     58.99 o 
  -6   0   6        3.05       -9.91     11.85 o 
  -5   0   6      746.96      802.82     25.65 o 
  -4   0   6      468.45      405.89     21.83 o 
  -3   0   6     1334.36     1413.19     41.64 o 
  -2   0   6       54.04       70.18     13.08 o 
  -1   0   6      847.56     1146.54     57.09 o 
   0   0   6     5177.55     5913.81    134.03 o 
   1   0   6     1725.61     1897.79     39.37 o 
   2   0   6    10718.00    11743.52    244.26 o 
   3   0   6     2270.53     2217.65     56.27 o 
   4   0   6       78.12       86.61     17.57 o 
   5   0   6     3393.36     3272.37     89.38 o 
   6   0   6      272.26      248.87     23.47 o 
   7   0   6        1.11      -61.08     30.84 o 
   8   0   6      229.22      189.48     47.22 o 
   9   0   6      640.47      596.48     54.51 o 
  10   0   6       12.24       55.12     61.49 o 
  11   0   6       74.97      129.06     69.49 o 
 -13   1   6     1452.83     1639.87     91.60 o 
 -12   1   6      584.80      872.43     71.13 o 
 -11   1   6      101.08      206.04     50.78 o 
 -10   1   6       78.65      111.32     63.40 o 
  -9   1   6      367.13      444.37     53.82 o 
  -8   1   6      211.43      123.97     35.07 o 
  -7   1   6      478.58      493.93     25.49 o 
  -6   1   6     1748.11     1670.53     52.77 o 
  -5   1   6     5336.23     5746.01    196.99 o 
  -4   1   6       23.70       27.05     12.60 o 
  -3   1   6      624.76      692.37     27.35 o 
  -2   1   6     8024.25     9763.31    241.10 o 
  -1   1   6     2070.05     2467.54     75.43 o 
   0   1   6      755.01      873.72     21.73 o 
   1   1   6     4503.32     4640.90     80.59 o 
   2   1   6     2716.77     2296.34     65.81 o 
   3   1   6     9471.55     9925.75    225.02 o 
   4   1   6     1266.37     1113.60     37.36 o 
   5   1   6      198.77      140.57     16.87 o 
   6   1   6       91.78       60.34     31.37 o 
   7   1   6      349.34      400.73     35.12 o 
   8   1   6      263.93      200.39     29.11 o 
   9   1   6      132.08       80.12     42.01 o 
  10   1   6        6.24      -13.69     43.99 o 
  11   1   6      201.42      229.22     68.98 o 
 -13   2   6        7.22      625.76     95.08 o 
 -12   2   6       31.10       95.36    164.96 o 
 -11   2   6     1020.22     1167.38     74.73 o 
 -10   2   6      974.27     1096.45     68.72 o 
  -9   2   6       19.19      -32.58     35.64 o 
  -8   2   6      380.54      274.02     29.44 o 
  -7   2   6     2839.64     2855.54     83.86 o 
  -6   2   6      962.44      919.52     56.58 o 
  -5   2   6      505.50      495.70     28.43 o 
  -4   2   6     7962.14     9463.63    237.91 o 
  -3   2   6     1964.39     2132.17     60.36 o 
  -2   2   6     3547.92     3874.36    109.35 o 
  -1   2   6     5835.83     7249.43    126.06 o 
   0   2   6     2219.76     2284.32     46.51 o 
   1   2   6     5176.69     5965.54    114.81 o 
   2   2   6      109.64       60.57     13.26 o 
   3   2   6     1297.02     1221.50     37.61 o 
   4   2   6     1297.36     1228.40     38.21 o 
   5   2   6     4687.54     4491.30    119.24 o 
   6   2   6      948.58      919.47     56.54 o 
   7   2   6       77.98       72.90     30.12 o 
   8   2   6      182.30      128.31     44.56 o 
   9   2   6      129.53      150.94     32.98 o 
  10   2   6      413.98      370.43     54.78 o 
  11   2   6        1.57       30.30     86.08 o 
 -13   3   6      486.99      635.27    108.57 o 
 -12   3   6      150.01      406.18     94.51 o 
 -11   3   6       13.18       12.45     85.57 o 
 -10   3   6      255.37      287.49     50.45 o 
  -9   3   6     1067.81     1266.31     69.06 o 
  -8   3   6      315.72      289.13     34.26 o 
  -7   3   6      734.14      750.97     39.92 o 
  -6   3   6      991.18     1016.96     43.48 o 
  -5   3   6     1464.66     1207.43     45.45 o 
  -4   3   6      763.82      917.16     36.39 o 
  -3   3   6     4192.97     4700.65    122.29 o 
  -2   3   6    10285.01    11655.24    288.09 o 
  -1   3   6     5034.74     5575.68    108.26 o 
   0   3   6      630.69      586.13     26.16 o 
   1   3   6      487.61      344.24     17.77 o 
   2   3   6     1028.20      971.93     29.03 o 
   3   3   6     5114.58     5235.40    137.76 o 
   4   3   6      937.74      915.71     34.83 o 
   5   3   6      774.33      676.85     34.89 o 
   6   3   6      352.11      409.85     32.26 o 
   7   3   6     3026.40     2908.10    131.49 o 
   8   3   6      312.95      291.59     34.59 o 
   9   3   6      325.39      416.76     42.23 o 
  10   3   6       66.43       -8.90     44.22 o 
  11   3   6       22.57       37.39     55.87 o 
 -12   4   6      503.21      592.03     71.10 o 
 -11   4   6      625.10      723.45     67.64 o 
 -10   4   6      139.17      252.10     68.90 o 
  -9   4   6       15.16        1.27     31.25 o 
  -8   4   6      334.16      278.26     34.06 o 
  -7   4   6      110.65       55.37     30.40 o 
  -6   4   6      989.59     1120.85     76.13 o 
  -5   4   6       65.51       38.45     20.49 o 
  -4   4   6     4746.37     5177.65    135.54 o 
  -3   4   6     2413.57     2369.47     68.49 o 
  -2   4   6      576.75      534.33     32.45 o 
  -1   4   6     2923.34     3007.39     60.20 o 
   0   4   6     5310.60     6165.61    113.49 o 
   1   4   6     2974.03     3075.17     69.23 o 
   2   4   6     2535.08     2013.24     63.59 o 
   3   4   6     1392.20     1281.44     65.30 o 
   4   4   6      120.85       72.27     19.58 o 
   5   4   6     3590.63     3391.29     96.74 o 
   6   4   6      142.64      123.79     26.25 o 
   7   4   6      190.81      203.37     30.84 o 
   8   4   6      111.26       31.46     30.83 o 
   9   4   6      432.18      329.88     39.06 o 
  10   4   6       84.08       26.32     36.19 o 
  11   4   6       58.82       42.59     49.82 o 
 -12   5   6      337.94      515.00     74.26 o 
 -11   5   6       91.70      116.67     59.10 o 
 -10   5   6      386.21      379.63     60.18 o 
  -9   5   6       16.17       43.63     34.82 o 
  -8   5   6      606.01      651.98     45.50 o 
  -7   5   6      101.83       51.77     34.32 o 
  -6   5   6     1597.25     1491.53     56.61 o 
  -5   5   6      977.75      848.66     40.49 o 
  -4   5   6      299.24      354.90     27.18 o 
  -3   5   6      247.11      211.34     21.19 o 
  -2   5   6     3315.01     3593.40     71.35 o 
  -1   5   6      998.07      947.06     24.14 o 
   0   5   6     1832.14     1472.15     40.07 o 
   1   5   6     7714.65     7888.86    161.14 o 
   2   5   6      559.93      615.15     35.97 o 
   3   5   6     7528.79     7087.20    183.43 o 
   4   5   6      982.92      950.09     42.30 o 
   5   5   6     1748.46     1624.99     57.43 o 
   6   5   6      276.10      196.58     29.30 o 
   7   5   6      437.55      396.51     36.89 o 
   8   5   6      279.60      227.34     35.96 o 
   9   5   6       12.80      -29.72     32.96 o 
  10   5   6      112.63       12.97     37.93 o 
 -12   6   6       55.76       64.47     68.18 o 
 -11   6   6      514.01      571.24     74.63 o 
 -10   6   6      284.66      402.55     66.55 o 
  -9   6   6      222.83      159.09     66.54 o 
  -8   6   6       57.87       68.25     34.48 o 
  -7   6   6      648.75      565.87     42.80 o 
  -6   6   6       99.19       74.25     27.48 o 
  -5   6   6      157.98      170.29     27.20 o 
  -4   6   6     1010.95     1039.20     43.53 o 
  -3   6   6      297.33      289.94     25.19 o 
  -2   6   6     1003.78      936.45     28.30 o 
  -1   6   6     2884.19     2727.84     52.43 o 
   0   6   6     1401.25     1120.73     38.89 o 
   1   6   6     2040.32     2174.40     55.62 o 
   2   6   6     7983.25     7387.60    153.45 o 
   3   6   6     1358.69     1201.39     43.52 o 
   4   6   6      276.08      229.95     27.87 o 
   5   6   6      704.46      725.14     40.78 o 
   6   6   6      107.66      169.93     30.67 o 
   7   6   6      357.77      337.03     38.08 o 
   8   6   6      219.88      184.60     37.22 o 
   9   6   6      309.78      304.56     63.23 o 
  10   6   6       10.62      -69.75     37.99 o 
 -11   7   6       93.42       68.85     66.47 o 
 -10   7   6      254.63       93.92     48.67 o 
  -9   7   6      824.59      755.33     57.70 o 
  -8   7   6      158.69      151.02     39.91 o 
  -7   7   6      252.30      301.85     39.76 o 
  -6   7   6       18.11       20.86     29.77 o 
  -5   7   6     1857.43     1931.64     67.61 o 
  -4   7   6       80.33      164.65     31.97 o 
  -3   7   6     1661.04     1480.01     65.15 o 
  -2   7   6     1090.31      922.31     29.56 o 
  -1   7   6      551.98      618.13     24.24 o 
   0   7   6     3819.84     3751.92     75.82 o 
   1   7   6     1077.97     1051.53     36.92 o 
   2   7   6      180.52      160.27     20.40 o 
   3   7   6      206.24      246.85     22.92 o 
   4   7   6     1530.69     1552.04     58.96 o 
   5   7   6      236.45      219.06     32.79 o 
   6   7   6      720.64      649.15     44.97 o 
   7   7   6      844.59      841.07     74.06 o 
   8   7   6      182.10      221.49     41.57 o 
   9   7   6      251.53      200.59     43.60 o 
 -10   8   6      106.93       49.56     48.88 o 
  -9   8   6      159.95      122.93     46.11 o 
  -8   8   6      928.17      827.04     56.84 o 
  -7   8   6      382.63      325.10     42.87 o 
  -6   8   6      382.32      343.67     39.76 o 
  -5   8   6      237.26      282.67     51.69 o 
  -4   8   6      940.39      884.43     71.89 o 
  -3   8   6      671.06      787.36     41.23 o 
  -2   8   6     3325.92     3176.43     68.86 o 
  -1   8   6     1341.68     1398.36     41.48 o 
   0   8   6      309.42      351.31     24.86 o 
   1   8   6       24.55       20.15     18.33 o 
   2   8   6     1441.53     1479.39     45.66 o 
   3   8   6      503.25      514.17     31.32 o 
   4   8   6      196.95      159.48     24.92 o 
   5   8   6      630.80      506.51     41.89 o 
   6   8   6     1651.52     1956.43     92.77 o 
   7   8   6      214.33      185.77     41.45 o 
   8   8   6      657.56      745.62     53.43 o 
 -10   9   6      395.80      336.42     58.14 o 
  -9   9   6      106.15       73.98     47.95 o 
  -8   9   6      165.87      138.68     44.60 o 
  -7   9   6      275.60      313.00     66.83 o 
  -6   9   6      358.66      371.53     43.44 o 
  -5   9   6      673.72      753.61     46.80 o 
  -4   9   6      197.44      184.08     32.72 o 
  -3   9   6     1305.61     1289.54     53.81 o 
  -2   9   6      196.83      285.88     25.54 o 
  -1   9   6      167.20      148.34     29.28 o 
   0   9   6     1730.19     1920.05     55.19 o 
   1   9   6     1000.40     1077.46     40.69 o 
   2   9   6      159.98      165.19     25.03 o 
   3   9   6       17.24       19.68     23.14 o 
   4   9   6      960.02      938.63     41.13 o 
   5   9   6      274.12      284.79     31.07 o 
   6   9   6      496.50      596.09     48.67 o 
   7   9   6       62.26       34.16     44.15 o 
   8   9   6      104.52       60.30     59.43 o 
  -9  10   6       70.33       28.31     48.71 o 
  -8  10   6      146.31      127.61     47.07 o 
  -7  10   6      162.03      161.22     43.45 o 
  -6  10   6      326.31      400.99     45.59 o 
  -5  10   6      325.10      334.44     41.58 o 
  -4  10   6      293.62      285.38     49.41 o 
  -3  10   6      273.83      315.72     43.08 o 
  -2  10   6      339.31      375.28     29.97 o 
  -1  10   6      534.70      654.78     35.68 o 
   0  10   6      713.93      591.46     35.08 o 
   1  10   6       14.32       48.80     25.67 o 
   2  10   6     2976.58     3268.82     81.79 o 
   3  10   6      575.12      677.45     37.71 o 
   4  10   6      804.95      828.92     40.37 o 
   5  10   6       26.94       50.55     29.43 o 
   6  10   6       92.46      142.41     32.34 o 
   7  10   6       13.59      -18.91     31.95 o 
  -7  11   6       16.81       36.01     62.24 o 
  -6  11   6       55.60       15.69     46.64 o 
  -5  11   6      223.24      302.34     50.98 o 
  -4  11   6      261.00      281.68     47.34 o 
  -3  11   6      188.17       85.53     39.37 o 
  -2  11   6       70.90       42.94     49.29 o 
  -1  11   6      478.94      595.25     35.65 o 
   0  11   6      599.84      783.96     39.65 o 
   1  11   6      876.23     1129.79     53.80 o 
   2  11   6      141.06      186.19     36.00 o 
   3  11   6      238.55      252.88     31.86 o 
   4  11   6      303.12      323.64     34.91 o 
   5  11   6       36.20      -14.08     30.35 o 
  -5  12   6       26.50       74.61     49.65 o 
  -4  12   6      151.50      160.66     47.79 o 
  -3  12   6      412.65      542.86     83.30 o 
  -2  12   6      451.85      541.34     73.00 o 
  -1  12   6      336.73      470.57     41.35 o 
   0  12   6       83.92      100.77     29.38 o 
   1  12   6      100.07       31.07     29.43 o 
   2  12   6      318.03      410.94     36.42 o 
   3  12   6      262.02      394.79     36.80 o 
  -2  13   6       34.06       88.30     51.00 o 
  -1  13   6        7.91        1.74     34.72 o 
   0  13   6      303.18      351.12     35.99 o 
  -5 -12   7      661.44      738.94     97.32 o 
  -4 -12   7       33.62      -46.78     76.35 o 
  -3 -12   7       59.48       98.95     76.50 o 
   3 -12   7       39.99      -85.87     72.45 o 
  -7 -11   7       58.22       50.17     79.52 o 
  -6 -11   7       42.39      -35.07     70.45 o 
  -5 -11   7      574.22      601.70     60.12 o 
  -4 -11   7        5.32      -46.68     64.86 o 
  -3 -11   7      230.21      342.16     77.08 o 
   2 -11   7     1162.96     1113.84     98.57 o 
   3 -11   7      155.57      150.86     73.46 o 
   4 -11   7      271.07      338.61     82.97 o 
   5 -11   7       46.37      -63.29     79.49 o 
  -8 -10   7       44.16        0.76     80.63 o 
  -7 -10   7      455.82      614.28     92.52 o 
  -6 -10   7       26.48      105.64     46.15 o 
  -5 -10   7       80.23        9.47     61.20 o 
  -4 -10   7      237.69      102.06     65.41 o 
  -3 -10   7     1102.77     1136.94     90.19 o 
   1 -10   7      132.89       -4.12     54.53 o 
   2 -10   7       21.98       47.95     60.56 o 
   3 -10   7      251.86       97.06     67.98 o 
   4 -10   7      183.08      134.51     70.55 o 
   5 -10   7      990.06      899.68    104.51 o 
   6 -10   7       96.84      154.51     87.84 o 
  -9  -9   7      474.31      388.54     73.83 o 
  -8  -9   7      134.72       23.53     76.92 o 
  -7  -9   7      172.71      203.35     46.07 o 
  -6  -9   7      852.81      754.38     58.08 o 
  -5  -9   7      816.97      956.25     79.05 o 
  -4  -9   7       29.44      -22.84     56.14 o 
  -3  -9   7       46.28       24.88     58.44 o 
   0  -9   7      179.03       69.09     48.73 o 
   1  -9   7       89.98       -5.83     49.75 o 
   2  -9   7      563.42      536.54     69.00 o 
   3  -9   7      225.88        8.11     59.77 o 
   4  -9   7      577.17      494.56     79.35 o 
   5  -9   7      254.98      158.97     73.87 o 
   6  -9   7       42.54       42.71     76.50 o 
   7  -9   7      688.17      753.03    103.92 o 
 -10  -8   7      132.83      116.89     82.01 o 
  -9  -8   7      544.81      453.34     70.53 o 
  -8  -8   7      280.23      171.29     75.04 o 
  -7  -8   7     1758.84     1650.29     76.56 o 
  -6  -8   7      289.86      364.27     75.24 o 
  -5  -8   7     1391.71     1447.43     92.93 o 
  -4  -8   7     2199.81     2135.65    116.46 o 
  -3  -8   7      816.90      885.94     76.44 o 
   0  -8   7      658.97      672.11     63.47 o 
   1  -8   7      352.79      433.70     54.99 o 
   2  -8   7      182.88      225.35     54.47 o 
   3  -8   7      211.55      171.42     60.09 o 
   4  -8   7      438.86      475.35     72.89 o 
   5  -8   7       95.87       89.62     70.65 o 
   6  -8   7      991.47      947.52     99.51 o 
   7  -8   7      322.38      353.33     86.01 o 
   8  -8   7      239.73      129.20     86.05 o 
 -11  -7   7      391.11      216.15     97.03 o 
 -10  -7   7      104.38       75.59     60.48 o 
  -9  -7   7      597.95      719.44     72.45 o 
  -8  -7   7      819.93      797.92     50.56 o 
  -7  -7   7      352.99      435.82     47.69 o 
  -6  -7   7     2648.25     2198.48    127.66 o 
  -5  -7   7      590.89      602.57     62.92 o 
  -4  -7   7      224.34      225.92     51.15 o 
  -3  -7   7      116.42       87.72     49.17 o 
  -1  -7   7     1913.83     1942.45    103.84 o 
   0  -7   7      538.56      536.40     58.74 o 
   1  -7   7      281.57      319.53     51.15 o 
   2  -7   7      529.35      620.03     67.34 o 
   3  -7   7      222.76      221.18     58.78 o 
   4  -7   7      396.03      377.44     67.16 o 
   5  -7   7      481.02      415.72     73.22 o 
   6  -7   7      279.66      219.58     72.03 o 
   7  -7   7      601.80      570.81     89.08 o 
   8  -7   7      516.55      637.39     94.59 o 
   9  -7   7      158.32      146.09     88.02 o 
 -12  -6   7      161.21      114.51     95.38 o 
 -11  -6   7      205.25      288.84    106.12 o 
 -10  -6   7     1058.24     1122.60    195.06 o 
  -9  -6   7      145.37      188.81     39.72 o 
  -8  -6   7      900.21      800.94     48.79 o 
  -7  -6   7      281.41      322.93     43.53 o 
  -6  -6   7       65.84       31.93     34.79 o 
  -5  -6   7     1224.83     1367.56     83.56 o 
  -4  -6   7     2773.57     2619.17    124.86 o 
  -3  -6   7      133.94      178.59     44.83 o 
  -2  -6   7      123.29      111.54     30.99 o 
  -1  -6   7      977.97      771.04     57.21 o 
   0  -6   7      581.79      569.14     53.87 o 
   1  -6   7     1555.10     1765.31     94.26 o 
   2  -6   7      735.25      656.44     66.37 o 
   3  -6   7      518.22      454.39     62.33 o 
   4  -6   7      238.05      257.91     60.71 o 
   5  -6   7      217.83      176.00     61.83 o 
   6  -6   7      249.06      187.05     68.55 o 
   7  -6   7       68.95       55.44     70.60 o 
   8  -6   7      433.81      329.92     82.61 o 
   9  -6   7      336.99      269.43     85.25 o 
 -12  -5   7      626.31      607.36    100.61 o 
 -11  -5   7      824.04      821.92    138.92 o 
 -10  -5   7      421.26      566.11     48.24 o 
  -9  -5   7     2111.93     1769.84     68.03 o 
  -8  -5   7      890.08      790.11     46.93 o 
  -7  -5   7      117.06      115.88     31.92 o 
  -6  -5   7     1001.20      805.33     48.84 o 
  -5  -5   7      186.75      145.09     39.79 o 
  -4  -5   7     1889.35     1797.14     93.37 o 
  -3  -5   7      447.39      550.78     50.07 o 
  -2  -5   7     4045.83     3936.14    123.40 o 
  -1  -5   7      872.79      961.83     59.70 o 
   0  -5   7      311.77      265.00     39.09 o 
   1  -5   7      922.35      908.10     66.65 o 
   2  -5   7     1955.26     1532.02    119.38 o 
   3  -5   7       17.47       88.80     49.44 o 
   4  -5   7     2579.02     2224.27    124.08 o 
   5  -5   7      636.99      694.55     75.55 o 
   6  -5   7      938.70      938.15     86.26 o 
   7  -5   7      245.59      223.85     71.56 o 
   8  -5   7       61.13       26.73     67.63 o 
   9  -5   7       59.16      -60.49     71.21 o 
  10  -5   7      202.00      153.45     83.41 o 
 -12  -4   7       48.39      154.60    244.79 o 
 -11  -4   7      594.82      662.54     89.29 o 
 -10  -4   7     1044.44     1044.91     66.33 o 
  -9  -4   7      157.60      193.15     36.52 o 
  -8  -4   7     1602.23     1445.80     57.95 o 
  -7  -4   7     1458.49     1253.61     51.89 o 
  -6  -4   7      322.60      314.19     75.45 o 
  -5  -4   7      830.02      732.83     56.46 o 
  -4  -4   7     4464.50     4616.13    191.28 o 
  -3  -4   7      773.90      610.03     50.71 o 
  -2  -4   7      101.43       63.40     32.32 o 
  -1  -4   7     1061.87     1026.08     57.23 o 
   0  -4   7      789.63      784.59     53.33 o 
   1  -4   7      571.14      525.00     69.54 o 
   2  -4   7      327.92      260.76     32.27 o 
   3  -4   7     2925.82     2649.86    105.39 o 
   4  -4   7       62.05       54.65     31.60 o 
   5  -4   7      203.22      183.33     59.37 o 
   6  -4   7      966.07      840.49     81.24 o 
   7  -4   7      119.73      154.32     63.20 o 
   8  -4   7     1275.92      999.13     96.61 o 
   9  -4   7      189.43      187.09     72.00 o 
  10  -4   7      118.96      178.21     77.91 o 
 -13  -3   7       54.29      686.29     98.35 o 
 -12  -3   7      413.41      504.92     86.61 o 
 -11  -3   7      181.35      277.72     66.12 o 
 -10  -3   7      216.26      233.11     38.22 o 
  -9  -3   7     1739.32     1619.69     67.71 o 
  -8  -3   7     4026.66     3998.52    112.26 o 
  -7  -3   7      204.63      181.28     28.45 o 
  -6  -3   7     7779.10     8152.54    243.19 o 
  -5  -3   7     3170.54     2918.24    130.25 o 
  -4  -3   7      241.58      316.29     39.71 o 
  -3  -3   7     1573.52     1702.47     81.73 o 
  -2  -3   7        2.19      110.93     28.29 o 
  -1  -3   7      902.33      941.57     39.17 o 
   0  -3   7      585.07      608.48     43.62 o 
   1  -3   7     3121.54     3379.48    120.11 o 
   2  -3   7     1036.98     1052.66     52.02 o 
   3  -3   7      175.42      138.33     28.93 o 
   4  -3   7       50.64       40.90     28.77 o 
   5  -3   7     2105.27     1958.55    117.02 o 
   6  -3   7      218.11      159.15     58.71 o 
   7  -3   7      433.05      345.26     64.91 o 
   8  -3   7     1205.47     1043.11     91.98 o 
   9  -3   7        3.72       45.23     67.59 o 
  10  -3   7     1160.47     1026.02    103.48 o 
 -13  -2   7      945.98     1237.04    106.38 o 
 -12  -2   7      129.96      323.81    140.50 o 
 -11  -2   7      267.68      431.49     55.71 o 
 -10  -2   7     1003.73     1068.40     94.07 o 
  -9  -2   7      609.27      520.76     38.85 o 
  -8  -2   7     1821.46     1698.45     63.17 o 
  -7  -2   7     2771.93     2527.06     75.40 o 
  -6  -2   7     1339.69     1206.88     45.75 o 
  -5  -2   7     1191.37     1221.54     53.33 o 
  -4  -2   7     5950.31     6190.95    258.14 o 
  -2  -2   7     1604.23     1829.84     88.64 o 
  -1  -2   7     2782.62     3185.26     99.24 o 
   0  -2   7      510.70      552.89     39.84 o 
   1  -2   7      164.03      150.02     25.28 o 
   2  -2   7      299.69      258.46     27.22 o 
   3  -2   7      589.61      571.34     41.59 o 
   4  -2   7      543.20      488.90     58.02 o 
   5  -2   7      207.16      173.03     27.28 o 
   6  -2   7     1094.37     1171.61     90.41 o 
   7  -2   7     1045.22      957.26     86.81 o 
   8  -2   7     2429.70     2276.86    137.88 o 
   9  -2   7      741.69      728.74     86.16 o 
  10  -2   7       18.76       77.65     71.57 o 
  11  -2   7      179.98      174.48     78.52 o 
 -13  -1   7      108.15      491.72     65.22 o 
 -12  -1   7      870.41     1113.02     76.02 o 
 -11  -1   7      976.15     1142.11     72.44 o 
 -10  -1   7     1763.23     1629.85    130.20 o 
  -9  -1   7     2106.66     2017.99     92.29 o 
  -8  -1   7     2306.96     2365.18     87.85 o 
  -7  -1   7      325.01      410.29     30.50 o 
  -6  -1   7     3231.99     3068.14     85.42 o 
  -5  -1   7      683.24      745.09     41.31 o 
  -4  -1   7      492.11      633.00     36.39 o 
  -3  -1   7      635.58      688.94     46.26 o 
  -2  -1   7     3545.42     3869.84    114.74 o 
  -1  -1   7      982.43      976.37     36.96 o 
   0  -1   7     1351.31     1210.98     43.33 o 
   1  -1   7     3857.31     4091.84     99.77 o 
   2  -1   7      208.35      148.63     19.66 o 
   3  -1   7      687.33      674.67     40.58 o 
   4  -1   7      955.40      938.32     33.52 o 
   5  -1   7      902.56      815.91     59.30 o 
   6  -1   7     2083.34     1937.03     81.66 o 
   7  -1   7      448.73      412.96     42.07 o 
   8  -1   7      264.88      178.89     64.76 o 
   9  -1   7      215.87      160.87     66.61 o 
  10  -1   7      511.15      643.41     85.02 o 
  11  -1   7       41.36       51.02     73.34 o 
 -13   0   7     1200.48     1366.83     86.35 o 
 -12   0   7        0.80      113.83    101.28 o 
 -11   0   7      562.93      872.05     67.35 o 
 -10   0   7     1888.12     2087.66    126.81 o 
  -9   0   7       77.01      123.82     38.86 o 
  -8   0   7     5098.73     4976.57    238.09 o 
  -7   0   7      117.77      123.70     22.01 o 
  -6   0   7      109.67      124.54     14.37 o 
  -5   0   7      161.20      189.65     17.70 o 
  -4   0   7     3136.74     3448.22     90.78 o 
  -3   0   7      135.24      147.77     19.58 o 
  -2   0   7      763.15      911.34     72.36 o 
  -1   0   7     1971.16     2348.00     73.85 o 
   0   0   7     2276.43     2654.66     64.00 o 
   1   0   7     3890.24     4289.03     82.90 o 
   2   0   7     1256.20     1404.19     34.12 o 
   3   0   7     8387.37     8784.60    202.58 o 
   4   0   7      713.97      615.03     28.36 o 
   5   0   7     1633.87     1477.18     80.91 o 
   6   0   7      798.93      680.99     45.38 o 
   7   0   7       25.31      -31.59     31.01 o 
   8   0   7      857.71      778.11     55.00 o 
   9   0   7        5.45       13.91     57.07 o 
  10   0   7      124.58      189.47     68.79 o 
  11   0   7        8.28       57.17     65.07 o 
 -13   1   7      106.81      391.54    130.66 o 
 -12   1   7      820.87     1069.91    108.70 o 
 -11   1   7     1098.68     1051.19     71.08 o 
 -10   1   7     1589.11     1467.12    135.05 o 
  -9   1   7     2083.91     2104.62     88.86 o 
  -8   1   7     2373.87     2321.98    206.33 o 
  -7   1   7      338.17      440.20     29.50 o 
  -6   1   7     3192.69     3142.22    151.74 o 
  -5   1   7      739.05      695.20     39.68 o 
  -4   1   7      500.98      565.63     27.21 o 
  -3   1   7      621.81      676.88     27.81 o 
  -2   1   7     3533.59     3792.76     98.51 o 
  -1   1   7      993.26      977.25     41.78 o 
   0   1   7     1467.39     1183.78     29.86 o 
   1   1   7     3747.36     4200.16     80.77 o 
   2   1   7      226.02      139.55     10.16 o 
   3   1   7      726.77      633.04     38.61 o 
   4   1   7     1008.75      924.99     32.68 o 
   5   1   7      869.17      897.88     36.46 o 
   6   1   7     2083.75     2065.87     70.47 o 
   7   1   7      423.71      413.87     31.78 o 
   8   1   7      220.84      213.55     41.99 o 
   9   1   7      212.27      218.30     46.54 o 
  10   1   7      542.13      590.08     79.32 o 
  11   1   7       46.30      125.46     69.44 o 
 -13   2   7      859.90     1031.57     80.22 o 
 -12   2   7      148.07      306.00    114.82 o 
 -11   2   7      278.53      413.92     57.81 o 
 -10   2   7     1122.34     1052.63     67.32 o 
  -9   2   7      750.91      554.27     52.50 o 
  -8   2   7     1659.28     1748.16     96.51 o 
  -7   2   7     2888.39     2504.60     77.31 o 
  -6   2   7     1343.43     1223.15     45.52 o 
  -5   2   7     1219.32     1110.36     42.44 o 
  -4   2   7     5957.52     6179.30    158.42 o 
  -3   2   7     1570.41     1535.88     47.12 o 
  -2   2   7     1623.81     1913.13     85.07 o 
  -1   2   7     2844.60     3285.60     70.24 o 
   0   2   7      524.07      526.02     18.17 o 
   1   2   7      104.38      176.33     11.72 o 
   2   2   7      303.95      230.86     15.20 o 
   3   2   7      537.30      504.67     27.38 o 
   4   2   7      565.77      447.78     27.85 o 
   5   2   7      227.19      218.34     23.73 o 
   6   2   7     1129.40     1175.64     78.85 o 
   7   2   7     1039.29     1014.59     45.56 o 
   8   2   7     2375.80     2426.92     88.65 o 
   9   2   7      704.41      720.30     58.79 o 
  10   2   7        9.57       47.67     61.41 o 
  11   2   7      174.36      213.52     67.53 o 
 -13   3   7       49.08      511.67    103.39 o 
 -12   3   7      449.76      560.89     65.12 o 
 -11   3   7      183.90      366.31     95.47 o 
 -10   3   7      212.86      305.22     50.89 o 
  -9   3   7     1744.55     1658.68    103.07 o 
  -8   3   7     3923.52     3938.61    113.78 o 
  -7   3   7      204.63      137.91     26.04 o 
  -6   3   7     7670.77     8169.88    209.84 o 
  -5   3   7     3115.19     2774.66     81.54 o 
  -4   3   7      196.12      275.66     22.58 o 
  -3   3   7     1825.76     1630.75     50.84 o 
  -2   3   7        6.11       26.62     11.00 o 
  -1   3   7      844.33     1010.57     26.11 o 
   0   3   7      610.58      588.26     19.27 o 
   1   3   7     3106.14     3408.55     74.15 o 
   2   3   7     1151.51     1039.54     31.19 o 
   3   3   7      174.04      160.08     19.62 o 
   4   3   7       46.25       10.73     18.48 o 
   5   3   7     2024.24     2072.99     65.21 o 
   6   3   7      162.11      172.84     27.07 o 
   7   3   7      437.24      412.28     34.71 o 
   8   3   7     1213.19     1179.73     94.85 o 
   9   3   7        3.49       -2.11     31.69 o 
  10   3   7     1158.21     1126.59     95.89 o 
 -12   4   7       54.21      231.54     87.79 o 
 -11   4   7      679.58      547.05     75.40 o 
 -10   4   7     1072.47      988.44     69.65 o 
  -9   4   7      123.73      257.96     37.29 o 
  -8   4   7     1574.33     1605.48     61.03 o 
  -7   4   7     1406.67     1282.54     60.41 o 
  -6   4   7      342.51      272.19     37.44 o 
  -5   4   7      886.49      694.25     36.93 o 
  -4   4   7     4513.31     4359.68    119.02 o 
  -3   4   7      673.25      574.77     29.98 o 
  -2   4   7       59.62       97.00     11.71 o 
  -1   4   7     1088.94     1050.91     30.57 o 
   0   4   7      824.80      778.07     23.32 o 
   1   4   7      560.82      599.77     26.88 o 
   2   4   7      333.65      307.78     19.23 o 
   3   4   7     2749.78     2742.92     97.06 o 
   4   4   7       97.80       66.88     26.94 o 
   5   4   7      189.00      144.03     25.01 o 
   6   4   7      974.39      827.35     81.34 o 
   7   4   7      153.14       89.23     29.55 o 
   8   4   7     1259.42     1182.25     54.86 o 
   9   4   7      210.40      113.60     35.45 o 
  10   4   7      104.21       92.81     39.15 o 
 -12   5   7      673.57      729.34     80.63 o 
 -11   5   7      786.26      831.19     75.90 o 
 -10   5   7      458.87      494.46     49.13 o 
  -9   5   7     2095.14     1789.76     71.26 o 
  -8   5   7      952.28      806.75     49.31 o 
  -7   5   7      115.35       71.78     32.46 o 
  -6   5   7      924.03      845.53     43.16 o 
  -5   5   7      172.44      130.77     24.64 o 
  -4   5   7     1874.94     1806.84     59.32 o 
  -3   5   7      581.01      479.62     29.07 o 
  -2   5   7     4081.56     4110.30     96.34 o 
  -1   5   7      901.69     1047.31     31.68 o 
   0   5   7      304.40      300.73     19.06 o 
   1   5   7      882.78      932.11     32.05 o 
   2   5   7     1847.95     1687.26     45.52 o 
   3   5   7       33.04       23.71     26.07 o 
   4   5   7     2601.35     2313.66     72.39 o 
   5   5   7      686.20      668.26     38.55 o 
   6   5   7     1036.12      958.49     47.12 o 
   7   5   7      340.26      248.51     35.50 o 
   8   5   7       25.25      -15.30     32.21 o 
   9   5   7       70.66      -22.75     34.63 o 
  10   5   7      154.39       76.42     39.71 o 
 -12   6   7      158.23      165.91     71.64 o 
 -11   6   7      226.94      198.08     66.95 o 
 -10   6   7     1121.60      989.18     62.05 o 
  -9   6   7      188.29      120.80     41.56 o 
  -8   6   7      857.24      820.02     51.40 o 
  -7   6   7      374.25      304.24     37.46 o 
  -6   6   7       62.77       23.00     29.88 o 
  -5   6   7     1422.76     1428.67     54.93 o 
  -4   6   7     2747.90     2542.11     80.46 o 
  -3   6   7      126.36      153.10     22.96 o 
  -2   6   7       95.50      138.05     14.63 o 
  -1   6   7      883.28      900.91     30.86 o 
   0   6   7      559.56      524.22     24.03 o 
   1   6   7     1674.42     1611.79     63.75 o 
   2   6   7      749.36      619.80     29.43 o 
   3   6   7      566.98      418.40     25.62 o 
   4   6   7      304.61      267.39     29.81 o 
   5   6   7      241.98      224.11     30.88 o 
   6   6   7      252.70      296.18     35.17 o 
   7   6   7       63.80       93.22     33.17 o 
   8   6   7      457.68      367.45     43.47 o 
   9   6   7      364.23      254.95     43.72 o 
 -11   7   7      354.51      298.91     73.89 o 
 -10   7   7       78.97       75.10     47.83 o 
  -9   7   7      761.24      684.91     56.75 o 
  -8   7   7      873.29      725.80     53.29 o 
  -7   7   7      395.45      383.40     58.54 o 
  -6   7   7     2662.15     2291.32     78.37 o 
  -5   7   7      617.71      609.89     53.65 o 
  -4   7   7      185.20      234.65     39.87 o 
  -3   7   7      109.55      107.58     27.24 o 
  -2   7   7      438.36      470.39     25.26 o 
  -1   7   7     2038.28     2143.08     48.82 o 
   0   7   7      575.85      569.89     28.70 o 
   1   7   7      246.67      354.90     24.37 o 
   2   7   7      669.64      659.15     31.30 o 
   3   7   7      212.65      193.11     33.83 o 
   4   7   7      497.26      491.20     30.50 o 
   5   7   7      515.30      503.18     40.31 o 
   6   7   7      240.77      246.80     37.28 o 
   7   7   7      621.42      598.45     48.02 o 
   8   7   7      486.97      551.54     49.82 o 
   9   7   7      150.92      109.51     43.04 o 
 -10   8   7      122.28       53.84     50.39 o 
  -9   8   7      545.72      481.45     54.66 o 
  -8   8   7      254.95      191.26     60.02 o 
  -7   8   7     1746.56     1632.61     70.21 o 
  -6   8   7      307.09      360.05     47.02 o 
  -5   8   7     1398.46     1449.35     59.86 o 
  -4   8   7     2229.63     2139.59     73.15 o 
  -3   8   7      923.35      917.03     43.84 o 
  -2   8   7       57.01       88.71     19.80 o 
  -1   8   7      341.47      344.08     21.89 o 
   0   8   7      732.16      667.31     32.19 o 
   1   8   7      297.12      320.43     26.09 o 
   2   8   7      195.88      180.34     23.24 o 
   3   8   7      191.08      236.45     25.54 o 
   4   8   7      433.68      444.71     31.21 o 
   5   8   7      122.42      119.84     27.26 o 
   6   8   7      965.16     1042.19     55.24 o 
   7   8   7      306.14      391.13     49.34 o 
   8   8   7      247.91      220.31     45.81 o 
  -9   9   7      516.88      528.22     57.85 o 
  -8   9   7      119.43       53.36     43.96 o 
  -7   9   7      157.78      145.67     41.86 o 
  -6   9   7      801.79      710.11     51.42 o 
  -5   9   7      816.78      933.28     51.68 o 
  -4   9   7       36.83       -8.97     27.80 o 
  -3   9   7       89.13      132.91     42.05 o 
  -2   9   7      535.05      504.02     30.96 o 
  -1   9   7      383.29      345.55     28.15 o 
   0   9   7      179.35      210.28     25.34 o 
   1   9   7       68.15      102.86     24.04 o 
   2   9   7      564.88      578.81     33.34 o 
   3   9   7      193.52      161.72     26.70 o 
   4   9   7      579.26      608.66     36.39 o 
   5   9   7      210.53      230.88     31.34 o 
   6   9   7       22.47       21.06     29.54 o 
   7   9   7      759.44      828.31     56.84 o 
  -8  10   7       52.97       62.07     45.54 o 
  -7  10   7      525.33      587.20     52.16 o 
  -6  10   7       37.37       69.44     37.90 o 
  -5  10   7      129.64       85.88     41.02 o 
  -4  10   7      217.70      207.37     42.48 o 
  -3  10   7     1052.99     1132.14     88.58 o 
  -2  10   7      238.89      229.29     32.37 o 
  -1  10   7      554.21      625.79     40.88 o 
   0  10   7      395.05      386.09     32.05 o 
   1  10   7      136.27      128.51     27.62 o 
   2  10   7       27.12      104.11     27.23 o 
   3  10   7      242.55      197.04     29.86 o 
   4  10   7      187.79      194.94     30.98 o 
   5  10   7      973.23     1103.72     59.85 o 
   6  10   7       97.83      148.62     33.97 o 
  -7  11   7       68.43      111.96     54.04 o 
  -6  11   7       27.64        5.73     48.18 o 
  -5  11   7      519.44      549.26     82.65 o 
  -4  11   7        7.46       -6.76     39.26 o 
  -3  11   7      266.57      243.82     68.42 o 
  -2  11   7       56.28       -6.99     41.78 o 
  -1  11   7      333.49      361.91     38.11 o 
   0  11   7      176.38      170.85     30.38 o 
   1  11   7      144.44      133.93     37.49 o 
   2  11   7     1115.58     1195.68     47.71 o 
   3  11   7      156.45      134.46     30.63 o 
   4  11   7      293.81      456.40     38.15 o 
   5  11   7       37.39       66.58     32.61 o 
  -5  12   7      642.65      698.15     65.04 o 
  -4  12   7       27.57       27.07     69.10 o 
  -3  12   7       46.78       40.90     68.26 o 
  -2  12   7      204.45      255.60     53.25 o 
  -1  12   7      211.09      168.47     36.30 o 
   0  12   7      115.45      114.76     31.05 o 
   1  12   7      434.36      529.98     38.74 o 
   2  12   7        5.92       -1.16     30.49 o 
   3  12   7       37.15       35.07     31.80 o 
  -4 -12   8      745.94      976.70     99.62 o 
  -3 -12   8      173.79      391.35     86.51 o 
  -2 -12   8      231.35      439.02     85.40 o 
  -7 -11   8      348.70      456.74     94.88 o 
  -6 -11   8      533.81      624.45     93.39 o 
  -5 -11   8      121.77      124.64     75.93 o 
  -4 -11   8       19.66       32.21     70.78 o 
  -3 -11   8      124.77      120.36     73.23 o 
   3 -11   8      107.11       32.69     70.09 o 
   4 -11   8       82.30      112.67     80.15 o 
  -8 -10   8      270.71      257.81     89.63 o 
  -7 -10   8      139.16       38.09     76.75 o 
  -6 -10   8       57.20       58.55     47.51 o 
  -5 -10   8      220.84      203.39     70.19 o 
  -4 -10   8      654.86      723.82     82.83 o 
  -3 -10   8      162.46      441.67     76.23 o 
   2 -10   8      955.92     1080.06     96.39 o 
   3 -10   8        9.43        1.06     66.16 o 
   4 -10   8       45.84      -19.24     69.69 o 
   5 -10   8      101.81       75.11     79.98 o 
   6 -10   8       79.80      104.75     85.05 o 
  -9  -9   8       63.38      -66.92     79.73 o 
  -8  -9   8      263.37      113.91     78.28 o 
  -7  -9   8      380.32      464.04     53.14 o 
  -6  -9   8     1512.61     1449.56     72.86 o 
  -5  -9   8      505.56      558.04     74.05 o 
  -4  -9   8      377.23      299.41     65.55 o 
  -3  -9   8      477.10      368.65     71.58 o 
   1  -9   8      125.33       87.51     54.53 o 
   2  -9   8      731.17      704.17     82.27 o 
   3  -9   8      116.11       21.41     62.86 o 
   4  -9   8      130.04      143.19     70.64 o 
   5  -9   8       39.04        7.17     71.69 o 
   6  -9   8       71.30       20.70     75.29 o 
   7  -9   8       35.71       -1.61     81.54 o 
 -10  -8   8       18.62      -62.68     65.08 o 
  -9  -8   8      403.02      344.63     70.80 o 
  -8  -8   8      372.20      350.20     46.55 o 
  -7  -8   8      187.66      348.27     49.91 o 
  -6  -8   8     1885.64     1643.88     96.93 o 
  -5  -8   8      677.79      753.69     72.43 o 
  -4  -8   8     2495.59     2252.09    122.03 o 
  -3  -8   8      319.50      434.11     65.53 o 
   0  -8   8      642.02      716.23     67.69 o 
   1  -8   8      176.18      126.21     50.91 o 
   2  -8   8      157.36      183.37     57.61 o 
   3  -8   8      253.86      164.62     61.16 o 
   4  -8   8      260.21      217.72     68.24 o 
   5  -8   8      298.27      201.60     72.26 o 
   6  -8   8      436.99      423.10     83.52 o 
   7  -8   8       54.24      125.62     80.61 o 
   8  -8   8       85.93       35.44     85.23 o 
 -11  -7   8      203.13      350.85    186.76 o 
 -10  -7   8      347.21      259.55     66.74 o 
  -9  -7   8       16.34      -15.05     68.00 o 
  -8  -7   8      277.98      307.91     45.20 o 
  -7  -7   8     1281.87     1306.25     66.66 o 
  -6  -7   8      797.89      739.44     71.87 o 
  -5  -7   8     1135.01     1226.56     83.69 o 
  -4  -7   8     1631.84     1506.91     92.62 o 
  -3  -7   8     1319.76     1290.46     86.37 o 
  -2  -7   8     2688.22     2658.15    129.42 o 
  -1  -7   8      152.46       95.24     41.95 o 
   0  -7   8      297.15      377.43     52.19 o 
   1  -7   8       63.39       63.15     47.58 o 
   2  -7   8      614.65      501.06     66.32 o 
   3  -7   8       14.59       -1.46     52.28 o 
   4  -7   8      234.58      242.18     64.31 o 
   5  -7   8      167.45      235.66     67.32 o 
   6  -7   8      287.01      143.04     76.03 o 
   7  -7   8      147.71      172.40     78.02 o 
   8  -7   8      172.49      123.15     81.78 o 
 -11  -6   8      265.80      197.09     86.55 o 
 -10  -6   8      298.67      349.76    189.65 o 
  -9  -6   8      473.59      512.17     46.17 o 
  -8  -6   8      348.58      228.82     39.58 o 
  -7  -6   8      147.63      341.50     44.00 o 
  -6  -6   8      396.29      354.01     54.43 o 
  -5  -6   8      467.55      456.12     56.55 o 
  -4  -6   8     1350.90     1259.20     81.63 o 
  -3  -6   8     1556.97     1377.73     82.25 o 
  -2  -6   8      364.33      415.51     52.35 o 
  -1  -6   8      864.52      804.99     59.54 o 
   0  -6   8     2226.60     2114.73    108.92 o 
   1  -6   8      123.73      176.28     47.34 o 
   2  -6   8     1453.86     1358.04     90.82 o 
   3  -6   8      571.82      603.51     69.95 o 
   4  -6   8      179.92      167.42     57.76 o 
   5  -6   8      130.99      128.15     61.97 o 
   6  -6   8      151.84       91.78     67.03 o 
   7  -6   8       57.98       21.85     70.33 o 
   8  -6   8      167.48      122.11     77.82 o 
   9  -6   8       46.07       37.12     80.66 o 
 -11  -5   8      199.33      440.86     59.32 o 
 -10  -5   8      347.31      349.05     60.48 o 
  -9  -5   8      756.89      716.96     48.48 o 
  -8  -5   8     1403.28     1245.62     56.06 o 
  -7  -5   8      186.97      100.78     33.88 o 
  -6  -5   8      708.64      580.91     60.13 o 
  -5  -5   8      486.30      437.56     54.85 o 
  -4  -5   8      187.54      210.47     44.26 o 
  -3  -5   8      837.44      788.61     58.86 o 
  -2  -5   8     1426.73     1236.89     57.63 o 
  -1  -5   8     2889.98     2733.72    125.73 o 
   0  -5   8     1455.26     1357.71     77.56 o 
   1  -5   8     4666.87     4468.03    200.82 o 
   2  -5   8     1330.51     1285.39     84.85 o 
   3  -5   8      635.16      559.29     67.96 o 
   4  -5   8      262.95      333.54     61.75 o 
   5  -5   8      349.65      373.52     64.37 o 
   6  -5   8      229.13      143.19     65.01 o 
   7  -5   8      541.54      548.92     80.75 o 
   8  -5   8       46.23       14.83     69.75 o 
   9  -5   8      127.38      115.86     77.91 o 
 -12  -4   8      268.27      142.30    148.98 o 
 -11  -4   8        7.22       46.90     73.32 o 
 -10  -4   8      334.52      459.24     85.39 o 
  -9  -4   8      238.93      217.14     37.07 o 
  -8  -4   8      930.90      838.83     46.29 o 
  -7  -4   8     2530.24     2333.67     76.52 o 
  -6  -4   8      713.37      571.88     57.26 o 
  -5  -4   8     1283.17     1316.77     76.27 o 
  -4  -4   8     1342.95     1013.72     64.23 o 
  -3  -4   8     4838.47     4609.84    200.61 o 
  -2  -4   8       22.96       83.45     20.29 o 
  -1  -4   8     2966.77     2877.94     91.40 o 
   0  -4   8     1629.92     1458.11     78.27 o 
   1  -4   8      294.23      305.45     31.54 o 
   2  -4   8     2163.72     1915.69     81.28 o 
   3  -4   8     1139.39     1030.68     59.66 o 
   4  -4   8      719.73      639.26     73.33 o 
   5  -4   8      125.62       79.97     57.62 o 
   6  -4   8       88.52       45.28     59.57 o 
   7  -4   8       87.95       89.19     63.56 o 
   8  -4   8      140.55      201.13     70.39 o 
   9  -4   8      107.58      207.97     74.13 o 
  10  -4   8       99.49      167.24     80.96 o 
 -12  -3   8      113.55      213.59     79.48 o 
 -11  -3   8      460.29      434.74     75.66 o 
 -10  -3   8      378.42      376.10     41.25 o 
  -9  -3   8      451.72      503.82     40.76 o 
  -8  -3   8      183.93      169.32     47.34 o 
  -7  -3   8      276.05      216.54     30.10 o 
  -6  -3   8      290.18      354.04     37.11 o 
  -5  -3   8    10200.37    10154.33    438.14 o 
  -4  -3   8      852.71      805.88     56.13 o 
  -3  -3   8     8205.65     8275.29    354.54 o 
  -2  -3   8     2777.96     2397.51     73.72 o 
  -1  -3   8     1150.37     1231.43     46.53 o 
   0  -3   8      969.98     1000.15     57.60 o 
   1  -3   8     2838.62     2965.00    108.91 o 
   2  -3   8      548.97      405.68     38.63 o 
   3  -3   8      502.80      389.52     44.26 o 
   4  -3   8     1476.44     1385.00    135.99 o 
   5  -3   8     1039.71      959.41     82.70 o 
   6  -3   8      443.88      482.29     68.03 o 
   7  -3   8      196.53      286.73     64.78 o 
   8  -3   8      701.22      720.94     85.70 o 
   9  -3   8      108.75      156.02     72.24 o 
  10  -3   8       52.43      140.08     76.70 o 
 -13  -2   8      155.25      464.20     99.18 o 
 -12  -2   8      569.26      763.98    167.08 o 
 -11  -2   8      109.06      144.08     70.21 o 
 -10  -2   8      145.96      126.77     35.25 o 
  -9  -2   8      551.94      486.96     38.78 o 
  -8  -2   8      930.76      845.11     43.02 o 
  -7  -2   8     2642.22     2709.61     80.01 o 
  -6  -2   8     2511.53     2344.39     89.69 o 
  -5  -2   8      768.18      671.96    115.05 o 
  -4  -2   8     2163.51     1985.18     98.67 o 
  -3  -2   8     9964.35    10767.33    449.18 o 
  -2  -2   8     1553.04     1428.11     50.42 o 
  -1  -2   8    12486.91    14055.42    425.73 o 
   0  -2   8      901.91      850.42     56.25 o 
   1  -2   8     1052.42     1198.73     54.25 o 
   2  -2   8      372.93      345.55     34.61 o 
   3  -2   8     2166.66     2173.83     86.57 o 
   4  -2   8       77.58       67.10     47.50 o 
   5  -2   8      235.86      106.68     56.13 o 
   6  -2   8      552.90      473.53     67.41 o 
   7  -2   8       64.14       80.80     55.34 o 
   8  -2   8      774.62      655.09     82.55 o 
   9  -2   8      488.17      673.52     84.94 o 
  10  -2   8      717.61      777.74     93.94 o 
 -13  -1   8       88.79      521.62    202.80 o 
 -12  -1   8       13.47      225.25    129.88 o 
 -11  -1   8       65.04      138.75     58.25 o 
 -10  -1   8      708.39      770.17     59.76 o 
  -9  -1   8     1062.81     1052.54     82.84 o 
  -8  -1   8     2571.15     2534.56     94.48 o 
  -7  -1   8      592.23      437.34     31.64 o 
  -6  -1   8      284.75      194.96     17.61 o 
  -5  -1   8     8805.31     9444.53    298.14 o 
  -4  -1   8     3343.75     3618.80    123.23 o 
  -3  -1   8     1876.18     1881.28     62.61 o 
  -2  -1   8     1754.23     1925.77     88.09 o 
  -1  -1   8     7130.78     8442.03    245.80 o 
   0  -1   8      572.44      692.98     28.51 o 
   1  -1   8    10778.83    12022.29    335.92 o 
   2  -1   8      299.03      274.49     19.72 o 
   3  -1   8      334.48      283.78     24.80 o 
   4  -1   8      326.12      257.22     30.29 o 
   5  -1   8      113.41       72.86     26.43 o 
   6  -1   8      652.51      470.42     62.77 o 
   7  -1   8       29.32      -18.54     51.88 o 
   8  -1   8      257.45      121.35     63.98 o 
   9  -1   8      126.21       93.09     64.23 o 
  10  -1   8      203.83      270.05     74.68 o 
 -13   0   8      622.42      768.44     96.14 o 
 -12   0   8      320.18      592.99    166.78 o 
 -11   0   8        4.10        5.15     46.45 o 
 -10   0   8     1810.72     1845.27    103.41 o 
  -9   0   8      936.56     1085.00     63.12 o 
  -8   0   8     1095.13     1147.98    121.69 o 
  -7   0   8     4233.91     4450.56    123.61 o 
  -6   0   8     2742.85     3143.12     73.99 o 
  -5   0   8      417.69      391.96     24.13 o 
  -4   0   8        6.36       13.80     13.42 o 
  -3   0   8     4504.00     5050.35    128.69 o 
  -2   0   8     2079.05     2448.62     78.42 o 
  -1   0   8     6915.18     8296.35    241.68 o 
   0   0   8     2720.42     2963.06     71.49 o 
   1   0   8      286.92      308.59     14.84 o 
   2   0   8     7398.71     8139.94    173.15 o 
   3   0   8     1766.18     1706.36     44.58 o 
   4   0   8     3064.07     2990.20    127.51 o 
   5   0   8      479.98      478.69     28.61 o 
   6   0   8      373.41      334.49     38.18 o 
   7   0   8      679.61      634.66     48.75 o 
   8   0   8       70.23       -1.48     55.29 o 
   9   0   8       26.32       30.74     58.18 o 
  10   0   8        3.86      -23.72     63.99 o 
 -13   1   8       72.44      283.59    174.62 o 
 -12   1   8       14.64       62.54     77.50 o 
 -11   1   8       72.68      130.63     73.84 o 
 -10   1   8      753.54      712.87     60.16 o 
  -9   1   8     1030.59     1109.84     64.22 o 
  -8   1   8     2619.62     2646.59    102.54 o 
  -7   1   8      606.80      409.53     31.32 o 
  -6   1   8      298.65      196.89     21.77 o 
  -5   1   8     9080.75     9689.93    275.62 o 
  -4   1   8     3189.24     3781.90     98.98 o 
  -3   1   8     2096.53     1900.01     55.07 o 
  -2   1   8     1830.88     1880.84     54.26 o 
  -1   1   8     6992.18     8479.89    437.56 o 
   0   1   8      509.53      673.33     20.43 o 
   1   1   8    10877.32    12188.31    257.47 o 
   2   1   8      285.41      253.79     16.31 o 
   3   1   8      322.05      323.66     17.78 o 
   4   1   8      315.33      304.50     24.27 o 
   5   1   8       76.81       90.19     19.85 o 
   6   1   8      666.28      581.27     35.23 o 
   7   1   8       34.75      -13.75     33.26 o 
   8   1   8      257.94      252.84     44.67 o 
   9   1   8      136.36      103.75     60.17 o 
  10   1   8      211.68      153.34     68.58 o 
 -13   2   8      132.82      492.37     97.63 o 
 -12   2   8      557.96      701.70     69.87 o 
 -11   2   8      117.69      149.10     92.03 o 
 -10   2   8      155.23      183.72     46.54 o 
  -9   2   8      602.40      559.51     39.66 o 
  -8   2   8      982.14      845.13     44.03 o 
  -7   2   8     2769.28     2658.13     96.90 o 
  -6   2   8     2622.42     2438.82     72.78 o 
  -5   2   8      676.01      660.97     33.35 o 
  -4   2   8     2051.61     2054.97     61.09 o 
  -3   2   8     9632.26    11111.52    409.06 o 
  -2   2   8     1506.51     1452.48     44.77 o 
  -1   2   8    12864.94    14032.44    314.78 o 
   0   2   8     1048.39      858.32     25.65 o 
   1   2   8     1050.47     1223.66     29.96 o 
   2   2   8      322.34      367.75     16.46 o 
   3   2   8     2153.75     2100.01     50.59 o 
   4   2   8       63.13       65.40     19.43 o 
   5   2   8      233.18      233.55     27.02 o 
   6   2   8      529.99      503.14     34.03 o 
   7   2   8       76.78       55.40     26.13 o 
   8   2   8      777.32      723.66     55.98 o 
   9   2   8      478.07      582.67     55.59 o 
  10   2   8      696.70      835.19     85.76 o 
 -13   3   8       18.62      246.71    213.35 o 
 -12   3   8      121.20      128.81     80.34 o 
 -11   3   8      469.65      479.59    129.16 o 
 -10   3   8      321.30      417.66     55.81 o 
  -9   3   8      481.02      511.09     40.84 o 
  -8   3   8      215.12      195.97     30.57 o 
  -7   3   8      245.29      240.46     29.36 o 
  -6   3   8      348.33      252.67     27.57 o 
  -5   3   8    10400.01    10863.50    269.68 o 
  -4   3   8     1009.09      748.99     36.90 o 
  -3   3   8     8122.84     8775.46    217.58 o 
  -2   3   8     3008.33     2268.00     58.98 o 
  -1   3   8     1042.18     1251.87     31.11 o 
   0   3   8      987.30      963.39     26.36 o 
   1   3   8     2753.46     2990.16     66.95 o 
   2   3   8      496.39      485.14     23.05 o 
   3   3   8      522.42      407.16     22.12 o 
   4   3   8     1419.53     1295.19     48.81 o 
   5   3   8     1081.68     1020.53     66.66 o 
   6   3   8      482.04      470.91     35.59 o 
   7   3   8      204.52      170.82     30.94 o 
   8   3   8      684.87      685.26     60.10 o 
   9   3   8      103.19      127.29     47.22 o 
  10   3   8       45.35       31.14     49.02 o 
 -12   4   8      291.04      236.29     88.13 o 
 -11   4   8       10.60       38.80     73.38 o 
 -10   4   8      415.48      398.62     44.80 o 
  -9   4   8      202.93      214.50     36.20 o 
  -8   4   8      874.26      846.87     47.96 o 
  -7   4   8     2431.41     2444.07     78.42 o 
  -6   4   8      651.08      585.63     38.44 o 
  -5   4   8     1293.39     1240.81     56.30 o 
  -4   4   8     1388.21      997.09     41.00 o 
  -3   4   8     5065.97     4695.27    123.36 o 
  -2   4   8       21.05       32.33     13.88 o 
  -1   4   8     2865.17     2867.29     64.70 o 
   0   4   8     1767.47     1543.01     69.61 o 
   1   4   8      307.01      327.96     20.24 o 
   2   4   8     2139.67     1912.12     49.32 o 
   3   4   8     1196.39     1075.35     34.37 o 
   4   4   8      752.76      717.73     37.38 o 
   5   4   8      156.95      133.35     26.20 o 
   6   4   8       95.45      118.59     28.43 o 
   7   4   8      110.02       61.10     30.88 o 
   8   4   8      104.45      121.43     34.51 o 
   9   4   8      100.73       75.11     36.53 o 
  10   4   8       83.97       84.42     51.21 o 
 -12   5   8      133.49      365.97     79.85 o 
 -11   5   8      208.41      273.95     63.50 o 
 -10   5   8      345.69      320.23     46.09 o 
  -9   5   8      712.45      673.69     50.14 o 
  -8   5   8     1478.14     1301.67     58.98 o 
  -7   5   8      216.02      143.19     32.10 o 
  -6   5   8      711.50      551.27     38.34 o 
  -5   5   8      615.17      440.23     32.96 o 
  -4   5   8      161.28      160.63     23.74 o 
  -3   5   8      710.18      726.09     34.14 o 
  -2   5   8     1566.82     1223.64     38.49 o 
  -1   5   8     2806.42     2787.51     64.09 o 
   0   5   8     1504.24     1356.84     42.42 o 
   1   5   8     4766.25     4515.17     98.82 o 
   2   5   8     1330.36     1298.83     42.01 o 
   3   5   8      591.40      509.29     27.81 o 
   4   5   8      317.03      276.01     23.41 o 
   5   5   8      305.52      324.62     32.32 o 
   6   5   8      198.79      228.22     32.55 o 
   7   5   8      581.85      526.90     42.73 o 
   8   5   8       30.79       22.74     33.67 o 
   9   5   8      164.97       26.26     37.90 o 
 -11   6   8      279.84      244.32     68.48 o 
 -10   6   8      276.26      282.56     49.27 o 
  -9   6   8      476.58      458.52     48.41 o 
  -8   6   8      272.19      221.84     40.21 o 
  -7   6   8      266.60      261.70     37.18 o 
  -6   6   8      446.26      304.43     34.73 o 
  -5   6   8      472.11      480.23     35.50 o 
  -4   6   8     1386.77     1232.77     48.76 o 
  -3   6   8     1581.79     1374.90     49.44 o 
  -2   6   8      371.73      365.41     19.86 o 
  -1   6   8      843.36      881.26     31.28 o 
   0   6   8     2374.43     2167.71     54.09 o 
   1   6   8      119.86      145.91     20.91 o 
   2   6   8     1444.38     1450.53     48.62 o 
   3   6   8      526.92      558.39     29.57 o 
   4   6   8      209.92      181.26     23.39 o 
   5   6   8      162.57      120.04     30.10 o 
   6   6   8      172.43      182.66     34.61 o 
   7   6   8       87.42       63.36     34.85 o 
   8   6   8      132.84      116.20     38.68 o 
   9   6   8       51.30       18.93     39.48 o 
 -11   7   8      252.23      219.94     55.51 o 
 -10   7   8      279.22      266.13     51.25 o 
  -9   7   8       10.00      -13.50     48.08 o 
  -8   7   8      310.21      269.55     44.32 o 
  -7   7   8     1358.77     1257.55     59.80 o 
  -6   7   8      693.88      745.67     46.72 o 
  -5   7   8     1315.28     1152.09     52.47 o 
  -4   7   8     1580.04     1542.41     57.22 o 
  -3   7   8     1336.15     1279.37     49.27 o 
  -2   7   8     2617.53     2505.90     62.95 o 
  -1   7   8       96.86      125.84     18.47 o 
   0   7   8      396.06      364.41     25.25 o 
   1   7   8       19.73       18.34     19.22 o 
   2   7   8      554.90      541.92     31.38 o 
   3   7   8       27.90       10.07     20.41 o 
   4   7   8      279.93      252.12     26.58 o 
   5   7   8      191.93      148.80     26.32 o 
   6   7   8      281.95      279.29     39.12 o 
   7   7   8      149.57      151.29     39.29 o 
   8   7   8      168.94      109.61     42.04 o 
 -10   8   8       11.78      -30.52     48.49 o 
  -9   8   8      443.50      407.53     53.30 o 
  -8   8   8      301.88      301.39     47.10 o 
  -7   8   8      274.63      266.51     53.74 o 
  -6   8   8     1746.30     1442.28     63.69 o 
  -5   8   8      668.15      762.14     45.68 o 
  -4   8   8     2365.67     2284.70     76.01 o 
  -3   8   8      416.09      487.61     58.84 o 
  -2   8   8       17.58       32.09     19.29 o 
  -1   8   8      199.59      220.48     27.19 o 
   0   8   8      769.87      830.36     35.64 o 
   1   8   8      170.27      172.81     23.34 o 
   2   8   8      247.14      231.21     25.36 o 
   3   8   8      254.98      161.12     25.93 o 
   4   8   8      207.33      239.77     29.20 o 
   5   8   8      286.91      250.34     30.14 o 
   6   8   8      419.62      566.67     37.32 o 
   7   8   8       56.41        6.27     39.90 o 
   8   8   8       82.92       71.39     43.71 o 
  -9   9   8       69.12       54.39     48.00 o 
  -8   9   8      210.20      143.80     61.71 o 
  -7   9   8      391.37      364.43     46.92 o 
  -6   9   8     1431.58     1366.69     64.16 o 
  -5   9   8      609.30      543.54     53.79 o 
  -4   9   8      342.20      327.04     68.61 o 
  -3   9   8      478.15      405.54     46.14 o 
  -2   9   8     2272.36     2398.19     74.36 o 
  -1   9   8       95.25       89.54     27.36 o 
   0   9   8      167.61      158.01     25.21 o 
   1   9   8      166.03      171.57     25.84 o 
   2   9   8      700.74      844.85     39.27 o 
   3   9   8       94.88       86.83     26.50 o 
   4   9   8      162.28      198.00     30.33 o 
   5   9   8       36.75       16.58     28.53 o 
   6   9   8       60.33       25.52     31.06 o 
   7   9   8       50.59      -18.92     32.70 o 
  -8  10   8      238.28      307.78     50.74 o 
  -7  10   8      145.97       68.30     52.44 o 
  -6  10   8       36.77       32.51     44.46 o 
  -5  10   8      249.71      233.19     46.92 o 
  -4  10   8      745.87      710.90     57.03 o 
  -3  10   8      200.37      188.94     63.55 o 
  -2  10   8      194.98      204.01     45.29 o 
  -1  10   8      471.23      439.76     38.46 o 
   0  10   8     2219.33     2536.71     69.61 o 
   1  10   8       87.95       81.33     27.98 o 
   2  10   8      988.04     1284.01     53.48 o 
   3  10   8       12.92       23.57     27.92 o 
   4  10   8       57.31       26.21     29.57 o 
   5  10   8      143.16      122.56     32.60 o 
   6  10   8       93.10       36.76     33.70 o 
  -7  11   8      368.91      447.83     72.96 o 
  -6  11   8      555.77      693.51     67.01 o 
  -5  11   8      144.24      282.34     51.55 o 
  -4  11   8       31.14       23.58     63.90 o 
  -3  11   8      117.37      102.65     64.51 o 
  -2  11   8     1096.58     1219.91     75.61 o 
  -1  11   8      139.00      209.53     36.17 o 
   0  11   8      274.11      371.38     34.57 o 
   1  11   8      301.27      370.15     35.62 o 
   2  11   8      310.40      459.16     36.97 o 
   3  11   8      123.68      167.10     32.85 o 
   4  11   8       91.03      162.54     33.84 o 
  -4  12   8      769.77      800.78     98.95 o 
  -3  12   8      144.62      164.43     75.26 o 
  -2  12   8      227.44      308.83     57.38 o 
  -1  12   8       55.24       13.48     34.81 o 
   0  12   8      474.90      576.12     46.13 o 
   1  12   8        9.34       12.48     30.57 o 
   2  12   8      113.80      113.18     33.47 o 
  -3 -12   9      213.84      418.40     92.33 o 
  -2 -12   9      282.26      429.65     87.28 o 
  -6 -11   9      226.21      247.46     56.88 o 
  -5 -11   9       28.99      -79.37     73.76 o 
  -4 -11   9       98.25       73.30     75.13 o 
  -3 -11   9      202.94      269.59     78.75 o 
  -2 -11   9       39.68       73.50     73.91 o 
   3 -11   9       58.03       30.69     72.80 o 
  -8 -10   9      154.74       64.12     83.81 o 
  -7 -10   9       20.68       23.33     49.39 o 
  -6 -10   9      379.19      441.63     75.26 o 
  -5 -10   9      451.46      587.96     81.29 o 
  -4 -10   9       55.36       16.27     66.90 o 
  -3 -10   9        6.26      -34.11     67.72 o 
  -2 -10   9      231.64      260.83     74.24 o 
   2 -10   9       64.57       35.19     65.19 o 
   3 -10   9     1007.01     1019.78     99.06 o 
   4 -10   9        0.41      -78.84     70.11 o 
   5 -10   9      355.11      244.64     84.15 o 
  -9  -9   9      330.18      158.04     78.42 o 
  -8  -9   9       69.97       63.75     49.85 o 
  -7  -9   9      669.18      711.08     59.31 o 
  -6  -9   9       18.49       -3.39     60.77 o 
  -5  -9   9       32.71      -25.45     63.78 o 
  -4  -9   9       95.09       77.94     62.39 o 
  -3  -9   9      195.04      188.19     67.04 o 
  -2  -9   9      757.99      686.73     78.11 o 
   1  -9   9     1165.13     1219.48     91.52 o 
   2  -9   9      295.26      100.32     63.16 o 
   3  -9   9       10.01      -81.21     61.01 o 
   4  -9   9      305.61      234.51     73.44 o 
   5  -9   9      749.85      830.77     96.59 o 
   6  -9   9       63.02       42.85     79.09 o 
 -10  -8   9      150.31       82.94     67.72 o 
  -9  -8   9      855.94      857.35     75.57 o 
  -8  -8   9       91.56      208.94    108.51 o 
  -7  -8   9      592.89      530.86     55.18 o 
  -6  -8   9       54.86      110.75     58.19 o 
  -5  -8   9      605.06      624.44     70.81 o 
  -4  -8   9      380.35      400.43     66.85 o 
  -3  -8   9      333.19      272.28     64.85 o 
  -2  -8   9      499.95      542.40     66.43 o 
   1  -8   9       59.82       54.07     49.78 o 
   2  -8   9       38.03       20.18     54.02 o 
   3  -8   9      723.72      659.08     79.53 o 
   4  -8   9      275.62      164.98     68.14 o 
   5  -8   9       19.15       34.17     69.65 o 
   6  -8   9      391.15      372.62     81.86 o 
   7  -8   9      765.07      776.72    101.52 o 
 -11  -7   9      550.72      639.53    159.68 o 
 -10  -7   9      152.82       55.99     61.27 o 
  -9  -7   9       82.02       35.91     58.34 o 
  -8  -7   9      581.56      577.21     49.64 o 
  -7  -7   9      197.20      210.19     44.89 o 
  -6  -7   9      502.82      593.01     66.55 o 
  -5  -7   9      456.03      490.69     63.92 o 
  -4  -7   9      593.51      543.20     66.29 o 
  -3  -7   9      372.82      438.00     61.54 o 
  -2  -7   9     2099.42     2087.16    111.70 o 
   0  -7   9       39.35       58.55     43.69 o 
   1  -7   9     1335.34     1163.85     84.43 o 
   2  -7   9      292.77      217.39     55.06 o 
   3  -7   9       40.85      -15.00     54.21 o 
   4  -7   9      169.26       50.17     59.95 o 
   5  -7   9     1166.21     1058.16     97.69 o 
   6  -7   9      211.07      154.95     72.90 o 
   7  -7   9      214.54      184.49     79.08 o 
   8  -7   9      300.08      264.52     87.59 o 
 -11  -6   9      276.54      377.99    147.80 o 
 -10  -6   9      868.76      939.44     64.88 o 
  -9  -6   9      731.54      658.54     50.87 o 
  -8  -6   9      346.63      461.33     44.67 o 
  -7  -6   9      195.75      251.42     42.73 o 
  -6  -6   9      860.61      658.35     66.79 o 
  -5  -6   9      280.18      356.74     55.13 o 
  -4  -6   9      113.17       65.12     50.05 o 
  -3  -6   9       23.97       43.99     48.78 o 
  -2  -6   9      338.30      426.87     55.76 o 
  -1  -6   9      207.82      223.36     41.31 o 
   0  -6   9     2208.99     2020.49    109.90 o 
   1  -6   9      722.42      672.71     65.75 o 
   2  -6   9      227.25      252.82     54.45 o 
   3  -6   9     1065.87     1021.64     82.68 o 
   4  -6   9       80.40       54.63     57.24 o 
   5  -6   9      518.07      390.84     71.86 o 
   6  -6   9      500.36      411.34     78.51 o 
   7  -6   9      344.54      308.81     79.34 o 
   8  -6   9       82.46       84.45     77.09 o 
 -12  -5   9      622.19     1011.71    115.38 o 
 -11  -5   9      679.32      769.34    108.69 o 
 -10  -5   9      109.84      126.60     61.84 o 
  -9  -5   9      596.76      573.37     47.53 o 
  -8  -5   9      365.14      401.97     41.71 o 
  -7  -5   9      637.01      580.34     46.20 o 
  -6  -5   9      123.98      145.27     48.60 o 
  -5  -5   9      310.60      191.40     48.28 o 
  -4  -5   9      245.08      306.19     49.17 o 
  -3  -5   9      601.90      524.65     54.46 o 
  -2  -5   9       72.91       66.89     41.20 o 
  -1  -5   9      286.91      308.01     40.83 o 
   0  -5   9      610.61      676.43     54.29 o 
   1  -5   9     1308.94     1017.90     72.92 o 
   2  -5   9     3993.63     3768.44    177.46 o 
   3  -5   9      170.76      244.56     58.53 o 
   4  -5   9     2021.15     1990.49    115.22 o 
   5  -5   9      537.17      689.37     76.41 o 
   6  -5   9      145.77      121.64     65.71 o 
   7  -5   9      196.50      138.49     70.23 o 
   8  -5   9       98.54        2.89     69.98 o 
   9  -5   9       67.60       33.36     75.24 o 
 -12  -4   9      646.01      795.16     72.46 o 
 -11  -4   9       71.04      136.25     65.70 o 
 -10  -4   9     1247.68     1106.75     66.83 o 
  -9  -4   9       65.16       85.45     35.55 o 
  -8  -4   9       62.63       30.88     33.64 o 
  -7  -4   9       22.79        8.08     29.78 o 
  -6  -4   9       16.50      -54.26     42.32 o 
  -5  -4   9      825.41      810.15     61.21 o 
  -4  -4   9      399.46      388.50     46.16 o 
  -3  -4   9      606.80      506.25     53.14 o 
  -2  -4   9      273.20      285.17     36.60 o 
  -1  -4   9     1316.29     1585.69     58.01 o 
   0  -4   9      558.73      535.68     49.74 o 
   1  -4   9     1194.12     1116.25     57.96 o 
   2  -4   9     1068.11     1053.72     58.33 o 
   3  -4   9     1691.04     1507.80     95.81 o 
   4  -4   9      801.41      654.68     72.37 o 
   5  -4   9      852.09      663.82     75.08 o 
   6  -4   9     1147.46     1105.41     91.79 o 
   7  -4   9      437.48      486.89     77.20 o 
   8  -4   9      156.38      130.69     74.04 o 
   9  -4   9      124.73       64.94     75.48 o 
 -12  -3   9      575.25      877.38     92.51 o 
 -11  -3   9       81.38      259.28     54.32 o 
 -10  -3   9      953.34      903.13     52.37 o 
  -9  -3   9      157.69       44.88     32.90 o 
  -8  -3   9     1921.59     1719.48     62.97 o 
  -7  -3   9      281.06      178.53     30.56 o 
  -6  -3   9      383.74      331.65     46.89 o 
  -5  -3   9      175.04      256.33     40.78 o 
  -4  -3   9       26.45       27.94     33.81 o 
  -3  -3   9      846.31      831.61     57.67 o 
  -2  -3   9     3198.69     3346.78    126.49 o 
  -1  -3   9     3651.99     3814.19    175.70 o 
   0  -3   9     2221.13     2334.39    112.21 o 
   1  -3   9     1299.79     1146.97     55.73 o 
   2  -3   9     1238.24     1251.66     62.05 o 
   3  -3   9      133.16       78.56     31.39 o 
   4  -3   9      175.69      201.88     38.61 o 
   5  -3   9     1425.13     1350.04     96.16 o 
   6  -3   9     1634.51     1656.89    108.43 o 
   7  -3   9      575.16      555.83     76.97 o 
   8  -3   9     1598.38     1532.74    116.02 o 
   9  -3   9      171.56      246.50     73.06 o 
  10  -3   9       58.86       19.89     74.09 o 
 -13  -2   9      259.91      590.88    117.41 o 
 -12  -2   9      454.10      733.51     90.10 o 
 -11  -2   9      228.44      167.86     90.79 o 
 -10  -2   9      377.42      372.74     52.39 o 
  -9  -2   9       96.78       40.35     30.12 o 
  -8  -2   9      326.70      349.46     34.46 o 
  -7  -2   9      596.28      484.03     34.30 o 
  -6  -2   9     1918.78     1943.80     78.78 o 
  -5  -2   9      842.89      869.69     52.87 o 
  -4  -2   9       83.94      100.27     33.53 o 
  -3  -2   9     6148.65     6826.23    340.14 o 
  -2  -2   9      166.55      209.67     22.06 o 
  -1  -2   9     2118.24     2391.78     75.57 o 
   0  -2   9     4143.75     4431.76    133.50 o 
   1  -2   9      382.03      456.78     35.74 o 
   2  -2   9     1309.74     1335.79     62.16 o 
   3  -2   9      470.77      431.72     41.60 o 
   4  -2   9     1974.76     1814.40    110.50 o 
   5  -2   9      269.09      230.38     57.79 o 
   6  -2   9     2061.21     1922.96    121.54 o 
   7  -2   9      326.26      400.93     69.07 o 
   8  -2   9      170.56      216.89     67.71 o 
   9  -2   9      505.03      505.04     79.88 o 
  10  -2   9       90.82      100.84     72.59 o 
 -13  -1   9      157.78      238.46     92.21 o 
 -12  -1   9      809.42      993.97     74.44 o 
 -11  -1   9      304.12      443.85     59.41 o 
 -10  -1   9      339.79      344.16     50.60 o 
  -9  -1   9      498.10      483.81     48.68 o 
  -8  -1   9     1343.92     1094.89     50.56 o 
  -7  -1   9     1149.50     1046.42     45.12 o 
  -6  -1   9      329.15      135.24     31.34 o 
  -5  -1   9      287.68      264.67     21.55 o 
  -4  -1   9      431.54      393.21     27.49 o 
  -3  -1   9     3584.49     3798.58    118.18 o 
  -2  -1   9     1902.57     2130.52     69.90 o 
  -1  -1   9     1654.80     1753.83     96.56 o 
   0  -1   9     2086.52     2519.20     72.20 o 
   1  -1   9      810.92      749.85     27.06 o 
   2  -1   9     6925.11     7629.96    160.33 o 
   3  -1   9      532.42      534.33     21.75 o 
   4  -1   9     1531.07     1638.01     70.85 o 
   5  -1   9      989.60      901.70     76.23 o 
   6  -1   9       38.52      -21.44     49.25 o 
   7  -1   9        2.69      -74.22     49.98 o 
   8  -1   9     1081.42     1026.03     90.45 o 
   9  -1   9       15.87        3.07     62.08 o 
  10  -1   9       21.66       64.19     68.41 o 
 -13   0   9      233.80      568.78    100.15 o 
 -12   0   9     1633.03     1865.32     95.44 o 
 -11   0   9        3.45       26.55    124.18 o 
 -10   0   9     2373.61     2396.82    161.31 o 
  -9   0   9      707.56      861.62     59.11 o 
  -8   0   9     1014.63      960.08     78.24 o 
  -7   0   9      295.05      327.32     27.14 o 
  -6   0   9      400.20      404.81     28.18 o 
  -5   0   9      154.57      168.10     19.26 o 
  -4   0   9     1079.88     1268.38     42.36 o 
  -3   0   9       98.65      102.76     16.16 o 
  -2   0   9     1136.94     1288.40     48.25 o 
  -1   0   9     4985.32     5594.68    166.92 o 
   0   0   9    10086.08    11943.52    306.68 o 
   1   0   9     4912.80     5234.40    100.79 o 
   2   0   9     1830.03     1869.01     42.07 o 
   3   0   9     5111.10     5285.36    116.43 o 
   4   0   9      840.13      744.69     30.18 o 
   5   0   9       33.61        4.23     17.72 o 
   6   0   9      859.05      901.67     89.17 o 
   7   0   9       29.52      -47.70     47.66 o 
   8   0   9        3.69       -5.82     56.13 o 
   9   0   9       62.46       25.06     59.80 o 
  10   0   9      663.39      785.18     93.19 o 
 -13   1   9      160.56      364.82    189.19 o 
 -12   1   9      755.96      922.31     73.69 o 
 -11   1   9      335.60      528.65     87.63 o 
 -10   1   9      412.54      364.44     50.85 o 
  -9   1   9      463.67      500.68     52.26 o 
  -8   1   9     1355.25     1180.34     51.06 o 
  -7   1   9     1301.37     1125.88     68.10 o 
  -6   1   9      323.21      167.99     22.46 o 
  -5   1   9      293.90      235.71     22.00 o 
  -4   1   9      467.05      403.42     26.31 o 
  -3   1   9     3475.49     3913.40    102.14 o 
  -2   1   9     1739.67     2094.47     59.75 o 
  -1   1   9     1688.35     1652.80     52.82 o 
   0   1   9     2122.70     2499.23     52.35 o 
   1   1   9      782.36      748.35     23.30 o 
   2   1   9     6824.94     7442.04    143.53 o 
   3   1   9      517.69      540.70     24.60 o 
   4   1   9     1536.29     1565.75     41.42 o 
   5   1   9      960.04      981.77     40.92 o 
   6   1   9       43.80       15.77     21.87 o 
   7   1   9       17.00      -34.15     33.74 o 
   8   1   9     1072.24     1038.95     89.18 o 
   9   1   9        8.22      -12.45     59.02 o 
  10   1   9       25.17       -1.62     64.98 o 
 -13   2   9      238.76      644.65    185.33 o 
 -12   2   9      446.63      644.39    134.03 o 
 -11   2   9      199.38      157.36     88.03 o 
 -10   2   9      385.97      392.54     53.49 o 
  -9   2   9      100.85       68.37     28.97 o 
  -8   2   9      342.99      341.93     32.31 o 
  -7   2   9      636.67      447.87     34.09 o 
  -6   2   9     1965.87     1925.53     62.86 o 
  -5   2   9      862.97      851.47     37.81 o 
  -4   2   9       90.85       86.74     18.48 o 
  -3   2   9     6211.02     6789.77    172.99 o 
  -2   2   9      125.43      233.40     19.05 o 
  -1   2   9     2156.24     2257.11     52.92 o 
   0   2   9     3904.18     4329.43     86.04 o 
   1   2   9      504.21      421.71     19.01 o 
   2   2   9     1272.87     1296.58     31.57 o 
   3   2   9      546.64      436.96     22.38 o 
   4   2   9     2052.79     2011.40     63.35 o 
   5   2   9      268.63      299.89     35.19 o 
   6   2   9     1989.29     2168.21     86.62 o 
   7   2   9      306.06      317.38     33.85 o 
   8   2   9      158.52      172.99     43.82 o 
   9   2   9      527.53      403.15     71.43 o 
  10   2   9       99.82       73.05     62.67 o 
 -12   3   9      605.52      835.64    103.27 o 
 -11   3   9       63.36      217.44    148.42 o 
 -10   3   9      933.13     1054.47     54.71 o 
  -9   3   9       96.95       87.98     31.85 o 
  -8   3   9     1890.07     1807.01     64.96 o 
  -7   3   9      194.98      159.42     30.19 o 
  -6   3   9      363.67      336.09     29.89 o 
  -5   3   9      178.21      134.31     28.55 o 
  -4   3   9       43.83       18.54     17.89 o 
  -3   3   9      778.03      829.42     34.91 o 
  -2   3   9     3050.17     3232.45     80.07 o 
  -1   3   9     3753.10     3771.15     76.16 o 
   0   3   9     2332.52     2422.21     51.95 o 
   1   3   9     1367.18     1090.28     29.72 o 
   2   3   9     1252.01     1223.97     36.00 o 
   3   3   9      131.15       87.03     16.60 o 
   4   3   9      242.69      225.58     20.72 o 
   5   3   9     1473.30     1398.47     56.25 o 
   6   3   9     1692.28     1627.88     61.48 o 
   7   3   9      561.82      461.04     39.31 o 
   8   3   9     1606.75     1677.18     92.43 o 
   9   3   9      187.66      129.36     49.28 o 
  10   3   9       61.68       89.15     63.62 o 
 -12   4   9      607.91      797.99     74.94 o 
 -11   4   9       99.25      172.17    118.18 o 
 -10   4   9     1145.69     1226.77     60.23 o 
  -9   4   9       44.44       89.28     43.45 o 
  -8   4   9       63.37       61.14     30.46 o 
  -7   4   9       10.46      -50.51     26.56 o 
  -6   4   9        5.68      -36.06     24.26 o 
  -5   4   9      729.48      742.55     66.10 o 
  -4   4   9      383.46      303.07     27.19 o 
  -3   4   9      555.61      570.65     26.68 o 
  -2   4   9      340.60      256.05     16.70 o 
  -1   4   9     1401.53     1534.98     37.66 o 
   0   4   9      703.35      455.53     20.09 o 
   1   4   9     1357.69     1078.84     48.05 o 
   2   4   9     1077.40     1090.24     35.28 o 
   3   4   9     1657.91     1598.90     44.74 o 
   4   4   9      750.69      754.71     31.48 o 
   5   4   9      853.81      763.10     41.38 o 
   6   4   9     1234.26     1137.73     52.20 o 
   7   4   9      479.10      478.53     49.80 o 
   8   4   9      178.69      120.76     35.68 o 
   9   4   9      111.27      119.76     50.12 o 
 -12   5   9      572.69      902.50     86.56 o 
 -11   5   9      693.44      803.58     73.35 o 
 -10   5   9      108.62      202.47     78.25 o 
  -9   5   9      550.33      607.02     49.42 o 
  -8   5   9      331.30      402.71     41.57 o 
  -7   5   9      652.61      589.70     43.80 o 
  -6   5   9      154.02       75.15     28.03 o 
  -5   5   9      307.16      298.37     30.03 o 
  -4   5   9      305.80      255.76     21.82 o 
  -3   5   9      496.15      496.32     25.66 o 
  -2   5   9       49.63       51.68     14.94 o 
  -1   5   9      359.81      316.00     20.43 o 
   0   5   9      610.21      603.85     44.65 o 
   1   5   9     1240.32      973.46     35.24 o 
   2   5   9     4174.42     3767.32     86.06 o 
   3   5   9      200.66      203.56     22.31 o 
   4   5   9     2153.93     1868.31     58.98 o 
   5   5   9      644.33      572.32     33.30 o 
   6   5   9      122.41       59.47     30.87 o 
   7   5   9      142.87      119.16     34.98 o 
   8   5   9       68.52       34.66     35.76 o 
   9   5   9       58.11      -40.16     36.98 o 
 -11   6   9      252.72      291.62     53.84 o 
 -10   6   9      826.04      783.89     59.47 o 
  -9   6   9      720.61      646.65     53.73 o 
  -8   6   9      409.03      379.73     44.32 o 
  -7   6   9      260.99      211.98     37.21 o 
  -6   6   9      788.70      715.07     43.41 o 
  -5   6   9      340.36      317.11     32.75 o 
  -4   6   9      134.22       90.88     24.17 o 
  -3   6   9       56.41       80.33     21.38 o 
  -2   6   9      312.99      317.74     27.62 o 
  -1   6   9      206.52      201.29     19.28 o 
   0   6   9     2061.15     2204.36     65.50 o 
   1   6   9      691.15      682.44     31.47 o 
   2   6   9      230.62      200.70     22.44 o 
   3   6   9     1096.95     1038.34     38.88 o 
   4   6   9       58.65       31.03     21.99 o 
   5   6   9      499.04      408.88     30.58 o 
   6   6   9      529.47      535.43     43.43 o 
   7   6   9      370.18      351.51     42.40 o 
   8   6   9       99.15       65.76     38.66 o 
 -11   7   9      699.28      537.43     61.85 o 
 -10   7   9      179.28       67.91     48.05 o 
  -9   7   9       56.12      -28.42     42.79 o 
  -8   7   9      546.73      538.22     51.41 o 
  -7   7   9      152.35      132.66     37.63 o 
  -6   7   9      545.94      532.65     43.03 o 
  -5   7   9      466.27      462.57     38.20 o 
  -4   7   9      549.88      574.90     37.50 o 
  -3   7   9      336.98      415.47     39.53 o 
  -2   7   9     2105.55     2028.19     68.01 o 
  -1   7   9      346.17      336.95     28.42 o 
   0   7   9       63.69       52.40     19.52 o 
   1   7   9     1293.44     1334.13     43.48 o 
   2   7   9      230.67      249.08     25.01 o 
   3   7   9       49.51       41.63     22.25 o 
   4   7   9      164.48      121.85     25.91 o 
   5   7   9     1167.85     1172.06     44.33 o 
   6   7   9      222.36      252.30     31.09 o 
   7   7   9      195.88      139.10     40.62 o 
   8   7   9      305.38      304.25     46.36 o 
 -10   8   9      149.76      111.17     51.47 o 
  -9   8   9      822.86      777.84     61.83 o 
  -8   8   9      126.42      120.97     43.50 o 
  -7   8   9      574.28      515.18     48.88 o 
  -6   8   9       69.85       -2.81     33.75 o 
  -5   8   9      597.24      579.75     53.15 o 
  -4   8   9      439.96      444.46     46.42 o 
  -3   8   9      347.34      303.40     39.37 o 
  -2   8   9      525.12      493.05     37.95 o 
  -1   8   9     1328.95     1434.43     53.55 o 
   0   8   9     1111.75     1127.99     41.32 o 
   1   8   9       45.24       52.75     22.29 o 
   2   8   9       31.01      -14.40     21.55 o 
   3   8   9      761.86      795.86     38.13 o 
   4   8   9      269.74      228.39     29.79 o 
   5   8   9       11.85       18.35     27.65 o 
   6   8   9      402.61      439.19     37.16 o 
   7   8   9      733.35      794.80     43.20 o 
  -9   9   9      275.22      349.82     93.27 o 
  -8   9   9       62.82       67.41     44.56 o 
  -7   9   9      665.42      700.18    144.21 o 
  -6   9   9        8.45       11.04     44.31 o 
  -5   9   9       30.54        5.96     65.74 o 
  -4   9   9      102.68       70.96     38.65 o 
  -3   9   9      153.50      102.93     37.50 o 
  -2   9   9      709.81      631.69     55.67 o 
  -1   9   9      379.15      446.38     36.26 o 
   0   9   9      376.70      342.00     29.74 o 
   1   9   9     1116.38     1307.61     46.84 o 
   2   9   9      253.89      222.16     28.47 o 
   3   9   9       10.58       -2.57     26.16 o 
   4   9   9      321.86      342.38     33.60 o 
   5   9   9      745.34      924.65     43.34 o 
   6   9   9       65.27       16.19     31.97 o 
  -8  10   9      154.03       81.34     75.79 o 
  -7  10   9       20.28       15.56     51.88 o 
  -6  10   9      326.75      290.53     52.52 o 
  -5  10   9      443.43      434.92     53.98 o 
  -4  10   9       58.20       -1.76     38.74 o 
  -3  10   9       13.61       22.52     57.27 o 
  -2  10   9      247.87      187.13     47.30 o 
  -1  10   9      249.51      196.58     34.65 o 
   0  10   9      109.29      109.21     28.10 o 
   1  10   9      768.08      818.46     55.00 o 
   2  10   9       56.30       51.03     28.86 o 
   3  10   9     1053.53     1112.08     45.93 o 
   4  10   9        2.18        6.39     30.49 o 
   5  10   9      345.37      373.76     38.38 o 
  -6  11   9      256.06      248.29     55.54 o 
  -5  11   9       27.46        4.13     44.49 o 
  -4  11   9       95.81      173.83     70.82 o 
  -3  11   9      200.39      177.29     70.69 o 
  -2  11   9       32.50       18.64     46.74 o 
  -1  11   9      217.01      217.79     36.57 o 
   0  11   9      164.73      205.38     37.67 o 
   1  11   9      797.94      921.96     56.72 o 
   2  11   9      240.62      339.66     38.35 o 
   3  11   9       60.06       73.61     32.03 o 
  -3  12   9      205.95      226.63     79.32 o 
  -2  12   9      258.89      276.46     57.30 o 
  -1  12   9      328.97      397.38     43.60 o 
   0  12   9       27.57       82.95     37.19 o 
   1  12   9       16.80       32.26     31.16 o 
  -6 -11  10      114.15       94.61     78.44 o 
  -5 -11  10       51.25      124.35     80.75 o 
  -4 -11  10      329.11      349.83     83.17 o 
  -3 -11  10       84.29      141.67     79.39 o 
  -2 -11  10       86.78       40.46     75.39 o 
  -7 -10  10      366.71      305.52     56.92 o 
  -6 -10  10      582.55      702.57     87.04 o 
  -5 -10  10       14.78        0.78     70.31 o 
  -4 -10  10       11.98      -40.40     66.87 o 
  -3 -10  10       13.79       94.27     71.12 o 
  -2 -10  10      658.99      692.07     84.01 o 
   3 -10  10      110.02       54.94     69.02 o 
   4 -10  10      494.67      647.46     92.21 o 
  -9  -9  10       20.91     -102.30    137.60 o 
  -8  -9  10     1024.25      911.23     66.87 o 
  -7  -9  10      336.09      335.02     53.72 o 
  -6  -9  10       39.57      100.25     64.83 o 
  -5  -9  10      463.26      476.03     75.80 o 
  -4  -9  10     1265.57     1407.76     99.55 o 
  -3  -9  10       92.04       72.13     66.93 o 
  -2  -9  10      211.60      138.82     67.50 o 
   2  -9  10       44.24       12.86     61.51 o 
   3  -9  10      137.39       87.65     66.84 o 
   4  -9  10      199.10      215.34     74.59 o 
   5  -9  10      100.41       37.96     73.70 o 
 -10  -8  10      335.58      247.37     73.72 o 
  -9  -8  10      112.26       86.45    117.11 o 
  -8  -8  10      748.51      702.87     62.63 o 
  -7  -8  10      627.28      614.22     56.22 o 
  -6  -8  10     2141.69     1880.14    111.71 o 
  -5  -8  10      815.76      781.95     77.33 o 
  -4  -8  10      128.17      114.58     62.67 o 
  -3  -8  10      298.55      292.16     66.56 o 
  -2  -8  10      792.06      825.48     79.40 o 
   1  -8  10       21.89       17.48     50.09 o 
   2  -8  10      448.71      284.16     63.52 o 
   3  -8  10       62.14       19.37     60.53 o 
   4  -8  10       20.05       -3.32     63.89 o 
   5  -8  10      202.72      153.20     73.15 o 
   6  -8  10       33.64       -7.60     74.89 o 
 -10  -7  10      515.67      521.02    109.66 o 
  -9  -7  10      305.23      396.76     97.80 o 
  -8  -7  10      955.43      910.22     56.98 o 
  -7  -7  10      699.01      610.00     72.09 o 
  -6  -7  10      247.36      237.56     60.27 o 
  -5  -7  10     1600.09     1421.75     94.44 o 
  -4  -7  10     1009.00      890.35     75.88 o 
  -3  -7  10      415.34      367.42     60.73 o 
  -2  -7  10     1246.59     1259.75     87.84 o 
   0  -7  10     1199.53     1119.12     79.33 o 
   1  -7  10       64.70       77.31     48.11 o 
   2  -7  10        6.60      -17.22     50.94 o 
   3  -7  10        7.79       58.47     58.03 o 
   4  -7  10       64.79       18.67     60.18 o 
   5  -7  10      222.04      238.36     71.62 o 
   6  -7  10      159.58      111.28     73.69 o 
   7  -7  10       72.09      -32.11     74.84 o 
 -11  -6  10       95.05      182.04     74.00 o 
 -10  -6  10      252.27      305.03     92.97 o 
  -9  -6  10     1040.86      953.23     55.86 o 
  -8  -6  10      416.60      381.77     44.51 o 
  -7  -6  10      941.61      820.52     74.86 o 
  -5  -6  10      502.30      430.06     58.77 o 
  -4  -6  10      123.18       79.76     50.89 o 
  -3  -6  10      812.58      798.25     70.66 o 
  -2  -6  10      523.47      559.05     63.03 o 
  -1  -6  10      243.08      266.73     51.69 o 
   0  -6  10      793.34      787.22     63.93 o 
   1  -6  10      172.33      169.79     50.27 o 
   2  -6  10      834.59      606.05     67.19 o 
   3  -6  10      165.81      165.22     56.83 o 
   4  -6  10      458.85      439.40     67.43 o 
   5  -6  10      231.40      246.12     71.76 o 
   6  -6  10      371.28      360.84     75.04 o 
   7  -6  10      161.06      134.20     74.32 o 
   8  -6  10       26.59      -39.81     73.68 o 
 -12  -5  10      266.07      600.05     69.75 o 
 -11  -5  10     1281.49     1555.86     85.27 o 
 -10  -5  10     1349.17     1154.34    109.63 o 
  -9  -5  10      465.84      531.25     53.67 o 
  -8  -5  10     1307.89      960.06     52.60 o 
  -7  -5  10      902.19      717.74     74.74 o 
  -6  -5  10      530.27      510.96     63.38 o 
  -5  -5  10      541.07      469.99     61.08 o 
  -4  -5  10      666.26      523.28     59.27 o 
  -3  -5  10      589.70      658.72     59.45 o 
  -2  -5  10      529.21      468.31     55.87 o 
  -1  -5  10     1866.75     1805.97     66.18 o 
   0  -5  10      451.61      408.51     52.01 o 
   1  -5  10      717.73      594.71     62.06 o 
   2  -5  10        6.73       64.38     48.02 o 
   3  -5  10      491.03      438.67     61.01 o 
   4  -5  10      438.77      355.92     62.75 o 
   5  -5  10     1046.74      905.89     86.25 o 
   6  -5  10      100.38      111.98     65.89 o 
   7  -5  10      314.09      316.08     76.24 o 
   8  -5  10      142.06      189.70     78.24 o 
 -12  -4  10      199.50      486.23     76.44 o 
 -11  -4  10       25.57      150.69     54.60 o 
 -10  -4  10      409.14      291.72     44.61 o 
  -9  -4  10     4922.04     4612.15    133.11 o 
  -8  -4  10      103.91       89.35     34.49 o 
  -7  -4  10     1462.16     1357.24     70.12 o 
  -6  -4  10     1808.73     1592.41     92.76 o 
  -5  -4  10     1582.38     1595.34     85.92 o 
  -4  -4  10      530.05      549.24     54.73 o 
  -3  -4  10     1337.94     1255.45     76.27 o 
  -2  -4  10      548.39      506.04     31.15 o 
  -1  -4  10      745.47      668.23     37.29 o 
   0  -4  10       51.72       69.09     36.27 o 
   1  -4  10      243.19      212.63     46.28 o 
   2  -4  10      498.00      341.39     59.68 o 
   3  -4  10      302.22      274.18     57.77 o 
   4  -4  10     1020.34      944.54     83.59 o 
   5  -4  10      126.46      149.98     59.90 o 
   6  -4  10      279.65      308.86     69.53 o 
   7  -4  10      527.24      589.00     81.89 o 
   8  -4  10       75.83       91.60     70.54 o 
   9  -4  10       45.59      156.88     77.04 o 
 -12  -3  10      173.82      411.88     79.91 o 
 -11  -3  10     1301.49     1333.42    100.44 o 
 -10  -3  10       36.43       40.65     46.57 o 
  -9  -3  10       23.76       10.94     33.28 o 
  -8  -3  10       98.64       32.37     30.87 o 
  -7  -3  10     5004.66     4985.02    172.96 o 
  -6  -3  10       29.33       35.61     38.00 o 
  -5  -3  10     3707.50     3477.59    163.32 o 
  -4  -3  10     2542.03     2317.21    112.93 o 
  -3  -3  10      144.01      202.30     40.03 o 
  -2  -3  10     1513.83     1508.43     53.57 o 
  -1  -3  10      438.64      507.01     32.36 o 
   0  -3  10      728.80      722.54     68.88 o 
   1  -3  10      961.66      960.77     53.00 o 
   2  -3  10      574.41      509.04     46.04 o 
   3  -3  10       18.15      -32.85     30.35 o 
   4  -3  10      256.13      238.58     59.20 o 
   5  -3  10      425.66      442.79     67.17 o 
   6  -3  10      405.84      425.88     70.46 o 
   7  -3  10      143.11      196.87     66.91 o 
   8  -3  10      264.99      278.88     72.97 o 
   9  -3  10      706.96      766.89     93.33 o 
 -12  -2  10        5.38      216.88     72.33 o 
 -11  -2  10      346.83      398.08     57.80 o 
 -10  -2  10       90.43      128.81     46.95 o 
  -9  -2  10     2567.28     2296.80     98.84 o 
  -8  -2  10      150.56      102.66     29.40 o 
  -7  -2  10      365.14      334.44     32.34 o 
  -6  -2  10     2243.20     2142.87     88.22 o 
  -5  -2  10     3205.49     3176.26    152.46 o 
  -4  -2  10     2504.79     2609.22    122.04 o 
  -3  -2  10     4966.42     5223.33    312.48 o 
  -2  -2  10     1395.16     1467.92     53.73 o 
  -1  -2  10     1858.26     2065.46     69.31 o 
   0  -2  10      587.65      592.67     31.10 o 
   1  -2  10       40.84        6.37     19.63 o 
   2  -2  10      122.88      104.03     28.94 o 
   3  -2  10      511.88      448.07     44.17 o 
   4  -2  10       60.98       19.31     47.65 o 
   5  -2  10       13.08      -74.76     48.49 o 
   6  -2  10       27.49       52.65     55.43 o 
   7  -2  10     2340.40     2339.86    139.33 o 
   8  -2  10      240.39      274.30     69.82 o 
   9  -2  10      263.25      279.02     73.56 o 
 -13  -1  10       64.99      148.72     88.91 o 
 -12  -1  10      226.25      526.76    134.89 o 
 -11  -1  10     2728.80     2673.50    112.80 o 
 -10  -1  10      167.38      231.79     49.10 o 
  -9  -1  10      283.59      274.65     47.38 o 
  -8  -1  10      155.12      158.08     38.92 o 
  -7  -1  10      854.03      689.95     39.40 o 
  -6  -1  10     1345.41     1083.57     58.75 o 
  -5  -1  10     2714.69     2749.88     77.72 o 
  -4  -1  10      421.98      337.78     27.27 o 
  -3  -1  10     2517.06     2530.62     82.75 o 
  -2  -1  10     1646.47     1882.87     65.53 o 
  -1  -1  10     4358.33     4789.44    147.07 o 
   0  -1  10     1878.57     1869.79     58.53 o 
   1  -1  10      930.89     1069.49     40.36 o 
   2  -1  10      162.24      143.70     12.33 o 
   3  -1  10      114.79       52.58     29.39 o 
   4  -1  10       48.93       -6.77     40.95 o 
   5  -1  10     2729.73     2621.55    143.04 o 
   6  -1  10       63.95      -12.12     49.65 o 
   7  -1  10      223.00      187.34     59.93 o 
   8  -1  10        4.27       16.49     57.98 o 
   9  -1  10      357.84      310.31     74.18 o 
 -13   0  10      151.49      774.28     99.46 o 
 -12   0  10      103.16      275.03     59.66 o 
 -11   0  10        9.69      231.80    123.63 o 
 -10   0  10       95.27      246.58     49.28 o 
  -9   0  10     6543.38     6057.63    255.83 o 
  -8   0  10       18.44       30.14     35.21 o 
  -7   0  10     1188.72     1060.89     59.32 o 
  -6   0  10      134.41      127.32     21.41 o 
  -5   0  10       22.48       41.85     21.28 o 
  -4   0  10      136.39      193.47     20.68 o 
  -3   0  10     1942.91     1982.08     68.93 o 
  -2   0  10      267.42      269.27     49.49 o 
  -1   0  10     5319.14     6189.83    184.90 o 
   0   0  10     2397.79     2837.48     80.97 o 
   1   0  10       72.20      107.11     13.31 o 
   2   0  10     5375.79     6063.77    148.68 o 
   3   0  10      450.67      539.59     22.69 o 
   4   0  10      440.88      407.99     25.68 o 
   5   0  10      160.52       94.91     48.86 o 
   6   0  10      396.26      326.07     56.94 o 
   7   0  10      812.20      607.15     73.43 o 
   8   0  10      182.70      141.50     60.70 o 
   9   0  10        4.95      -40.79     61.95 o 
 -13   1  10       49.14       46.29     89.20 o 
 -12   1  10      257.78      424.66     81.26 o 
 -11   1  10     2638.73     2576.04    243.46 o 
 -10   1  10      212.63      289.97     67.41 o 
  -9   1  10      256.62      304.97     48.39 o 
  -8   1  10      247.57      123.83     37.12 o 
  -7   1  10      983.59      826.32     74.38 o 
  -6   1  10     1440.71     1179.63     57.73 o 
  -5   1  10     2875.02     2791.29     79.80 o 
  -4   1  10      340.55      358.50     26.60 o 
  -3   1  10     2461.99     2531.18     71.66 o 
  -2   1  10     1589.68     1901.95     56.72 o 
  -1   1  10     4534.25     4853.50    157.17 o 
   0   1  10     1776.00     1879.11     50.83 o 
   1   1  10      961.93      996.39     28.23 o 
   2   1  10      166.53      164.38     17.75 o 
   3   1  10      116.50       68.72     16.03 o 
   4   1  10       61.77       40.43     18.29 o 
   5   1  10     2722.10     2881.80    109.12 o 
   6   1  10       69.61       21.30     32.19 o 
   7   1  10      227.35      188.42     57.38 o 
   8   1  10       15.47       19.70     54.78 o 
   9   1  10      377.41      436.73     74.87 o 
 -12   2  10       19.52      158.19     78.14 o 
 -11   2  10      383.36      418.69     86.16 o 
 -10   2  10       79.41      122.62     53.11 o 
  -9   2  10     2662.74     2420.16     79.51 o 
  -8   2  10      103.34      138.43     30.64 o 
  -7   2  10      534.08      329.36     30.70 o 
  -6   2  10     2158.97     2255.99     70.08 o 
  -5   2  10     3199.88     3347.41     93.19 o 
  -4   2  10     2543.33     2550.92     74.53 o 
  -3   2  10     5002.36     5134.69    134.55 o 
  -2   2  10     1515.21     1450.01     47.52 o 
  -1   2  10     1944.32     1988.14     48.33 o 
   0   2  10      512.08      570.80     21.49 o 
   1   2  10       41.49       33.08     12.12 o 
   2   2  10      139.24      111.91     14.03 o 
   3   2  10      459.52      446.44     24.08 o 
   4   2  10       79.00       30.27     16.34 o 
   5   2  10       17.20      -19.35     17.34 o 
   6   2  10       35.39       17.74     25.64 o 
   7   2  10     2328.45     2428.20    234.40 o 
   8   2  10      234.13      246.79     64.16 o 
   9   2  10      285.29      341.34     73.81 o 
 -12   3  10      156.62      316.93    138.48 o 
 -11   3  10     1416.44     1277.50     82.71 o 
 -10   3  10       79.96      111.20     71.28 o 
  -9   3  10       40.71       60.20     62.87 o 
  -8   3  10       72.67       44.69     33.68 o 
  -7   3  10     5001.69     5212.04    140.47 o 
  -6   3  10       44.53       -3.93     37.68 o 
  -5   3  10     3853.86     3652.31    101.82 o 
  -4   3  10     2485.98     2294.97     70.08 o 
  -3   3  10      139.80      106.49     27.62 o 
  -2   3  10     1478.77     1395.99     59.38 o 
  -1   3  10      458.40      517.05     36.81 o 
   0   3  10      808.03      779.45     25.07 o 
   1   3  10     1049.38      973.11     33.65 o 
   2   3  10      582.86      517.23     29.12 o 
   3   3  10       30.18       -0.81     15.75 o 
   4   3  10      263.09      274.50     22.69 o 
   5   3  10      375.42      429.42     27.61 o 
   6   3  10      455.66      360.87     34.77 o 
   7   3  10      138.74       80.31     32.87 o 
   8   3  10      273.10      230.53     49.31 o 
   9   3  10      679.55      672.54     84.59 o 
 -12   4  10      259.31      585.93    105.45 o 
 -11   4  10       12.47      165.05    121.72 o 
 -10   4  10      393.28      384.68     89.33 o 
  -9   4  10     4807.11     4803.42    136.58 o 
  -8   4  10       67.84      128.40     33.07 o 
  -7   4  10     1508.95     1390.82     56.64 o 
  -6   4  10     1708.95     1523.83     57.75 o 
  -5   4  10     1725.70     1362.87     53.10 o 
  -4   4  10      423.28      457.58     33.44 o 
  -3   4  10     1427.52     1147.55     38.75 o 
  -2   4  10      483.19      423.47     23.68 o 
  -1   4  10      836.45      684.64     30.51 o 
   0   4  10       41.84       56.97     14.03 o 
   1   4  10      262.86      286.88     29.82 o 
   2   4  10      502.76      481.02     25.59 o 
   3   4  10      340.39      335.04     23.92 o 
   4   4  10     1037.67      934.13     40.26 o 
   5   4  10      119.90       73.57     22.62 o 
   6   4  10      292.68      248.32     39.19 o 
   7   4  10      498.31      513.73     58.68 o 
   8   4  10       69.21       37.39     35.38 o 
   9   4  10       37.76       21.55     47.63 o 
 -12   5  10      310.43      455.08    108.64 o 
 -11   5  10     1291.06     1329.53     92.81 o 
 -10   5  10     1389.40     1171.52     62.89 o 
  -9   5  10      483.51      589.64     51.63 o 
  -8   5  10     1216.84     1058.82     57.28 o 
  -7   5  10      721.78      758.31     46.71 o 
  -6   5  10      591.87      521.12     38.69 o 
  -5   5  10      515.49      486.15     40.75 o 
  -4   5  10      682.07      564.36     30.21 o 
  -3   5  10      665.12      533.93     27.59 o 
  -2   5  10      512.17      444.05     26.80 o 
  -1   5  10     1873.04     1740.47     43.06 o 
   0   5  10      433.65      444.47     30.42 o 
   1   5  10      641.45      583.02     30.33 o 
   2   5  10        6.21       -6.34     17.37 o 
   3   5  10      467.99      406.78     28.14 o 
   4   5  10      384.29      359.96     28.11 o 
   5   5  10     1056.47     1028.49     52.23 o 
   6   5  10      111.88       44.54     25.12 o 
   7   5  10      328.85      338.09     40.67 o 
   8   5  10      174.03      120.24     39.04 o 
 -11   6  10       96.61      135.99     50.57 o 
 -10   6  10      224.21      280.50     67.45 o 
  -9   6  10     1040.38      862.17     58.35 o 
  -8   6  10      396.33      346.57     43.60 o 
  -7   6  10      999.50      862.56     50.57 o 
  -6   6  10     1376.65     1096.33     52.27 o 
  -5   6  10      470.44      481.92     37.17 o 
  -4   6  10      119.15       90.94     25.10 o 
  -3   6  10      705.39      727.84     46.60 o 
  -2   6  10      539.95      484.20     33.70 o 
  -1   6  10      195.85      218.24     20.87 o 
   0   6  10      802.60      792.13     38.12 o 
   1   6  10      182.61      161.90     22.02 o 
   2   6  10      712.69      664.29     32.65 o 
   3   6  10      206.85      150.44     23.81 o 
   4   6  10      462.61      402.69     29.79 o 
   5   6  10      221.74      262.83     28.88 o 
   6   6  10      358.09      334.48     32.58 o 
   7   6  10      148.23      127.49     30.86 o 
   8   6  10       32.89       -9.67     37.67 o 
 -10   7  10      506.93      360.74     55.39 o 
  -9   7  10      310.92      404.35     61.45 o 
  -8   7  10     1049.43      935.97     80.30 o 
  -7   7  10      771.92      623.49     48.34 o 
  -6   7  10      223.76      232.35     35.92 o 
  -5   7  10     1564.19     1430.80     71.57 o 
  -4   7  10      929.37      882.49     55.38 o 
  -3   7  10      398.31      427.66     72.47 o 
  -2   7  10     1191.95     1218.26     50.47 o 
  -1   7  10      123.71      158.10     26.20 o 
   0   7  10     1137.33     1197.76     48.60 o 
   1   7  10      112.72       81.19     22.10 o 
   2   7  10       11.36       10.12     21.11 o 
   3   7  10       23.55       20.20     22.91 o 
   4   7  10       49.12       10.72     25.11 o 
   5   7  10      171.22      199.98     30.48 o 
   6   7  10      146.93      140.71     30.92 o 
   7   7  10       69.15       53.24     30.86 o 
 -10   8  10      409.92      345.63     55.33 o 
  -9   8  10       86.94       10.42     45.56 o 
  -8   8  10      692.95      566.21     55.06 o 
  -7   8  10      574.04      570.31     57.21 o 
  -6   8  10     2065.51     1852.21     87.51 o 
  -5   8  10      878.17      702.19     57.81 o 
  -4   8  10       92.95       96.37     43.09 o 
  -3   8  10      300.92      374.63     41.93 o 
  -2   8  10      893.73      738.37     58.19 o 
  -1   8  10      740.34      713.41     40.63 o 
   0   8  10        4.77       -9.04     25.18 o 
   1   8  10       25.46        0.22     22.27 o 
   2   8  10      397.89      397.39     31.35 o 
   3   8  10       80.15       39.25     25.78 o 
   4   8  10       40.34       -4.01     26.73 o 
   5   8  10      167.39      197.15     31.89 o 
   6   8  10       42.42       37.26     31.66 o 
  -9   9  10       25.69       11.27     68.52 o 
  -8   9  10      978.78      873.24     73.47 o 
  -7   9  10      303.58      203.41     53.87 o 
  -6   9  10       37.87        6.06     44.53 o 
  -5   9  10      450.46      479.08     54.37 o 
  -4   9  10     1365.98     1309.91     71.33 o 
  -3   9  10       57.03       63.12     56.91 o 
  -2   9  10      197.08      185.24     46.94 o 
  -1   9  10      101.99      114.99     29.97 o 
   0   9  10      192.34      191.95     42.28 o 
   1   9  10      293.96      350.37     31.88 o 
   2   9  10       50.15       34.97     26.36 o 
   3   9  10      100.52       86.62     28.72 o 
   4   9  10      202.37      240.01     32.98 o 
   5   9  10      114.25       79.41     32.78 o 
  -7  10  10      338.30      291.55     59.16 o 
  -6  10  10      561.28      632.67     64.53 o 
  -5  10  10       14.35      -18.44     42.64 o 
  -4  10  10        5.64        2.73     63.15 o 
  -3  10  10       28.53       70.36     61.76 o 
  -2  10  10      609.61      620.36     60.20 o 
  -1  10  10      222.01      158.79     34.96 o 
   0  10  10      182.59      188.81     35.53 o 
   1  10  10       15.65       60.89     28.89 o 
   2  10  10      143.81       93.84     30.04 o 
   3  10  10      116.40      112.94     31.74 o 
   4  10  10      475.35      631.74     42.07 o 
  -6  11  10      120.99      116.93     68.09 o 
  -5  11  10       81.78      135.81     72.41 o 
  -4  11  10      279.74      326.96     81.48 o 
  -3  11  10       97.51       28.57     65.74 o 
  -2  11  10       83.65       60.46     49.50 o 
  -1  11  10        1.69      -12.51     33.60 o 
   0  11  10      219.86      197.43     38.00 o 
   1  11  10      342.76      423.70     37.17 o 
   2  11  10       31.57       30.60     31.65 o 
  -5 -11  11      257.14      287.96     87.13 o 
  -4 -11  11       25.25       91.84     81.71 o 
  -3 -11  11       29.93       15.27     77.57 o 
  -2 -11  11        1.28      -13.63     76.43 o 
  -1 -11  11      708.13      721.91     86.80 o 
  -7 -10  11      305.87      433.41     60.18 o 
  -6 -10  11      236.15      229.76     77.48 o 
  -5 -10  11      318.22      427.79     82.56 o 
  -4 -10  11       24.41      -82.98     69.76 o 
  -3 -10  11      586.14      663.03     89.42 o 
  -2 -10  11        9.52      130.33     71.57 o 
  -1 -10  11      213.85      120.47     77.20 o 
  -8  -9  11        1.22       33.56     50.84 o 
  -7  -9  11      405.63      438.61     75.48 o 
  -6  -9  11      190.28      172.20     68.30 o 
  -5  -9  11      367.98      361.47     74.38 o 
  -4  -9  11      309.84      243.29     72.14 o 
  -3  -9  11      877.42     1149.96     93.85 o 
  -2  -9  11       62.15      155.73     69.94 o 
  -1  -9  11     1756.59     2019.47    124.14 o 
   3  -9  11      119.75      141.23     68.90 o 
   4  -9  11      153.02      151.91     75.11 o 
   5  -9  11      215.68       97.27     78.87 o 
  -9  -8  11      264.97      283.90    100.07 o 
  -8  -8  11       77.80      127.34     50.51 o 
  -7  -8  11      154.93      159.94     65.50 o 
  -6  -8  11      194.18      257.75     66.32 o 
  -5  -8  11     1176.29     1025.65     86.07 o 
  -4  -8  11      116.94      120.80     66.25 o 
  -3  -8  11     2976.87     2782.47    147.22 o 
  -2  -8  11     1576.48     1509.61    103.59 o 
  -1  -8  11       75.69      131.85     63.32 o 
   2  -8  11      225.59      201.33     63.47 o 
   3  -8  11      131.31       84.77     62.77 o 
   4  -8  11      109.50       77.36     67.73 o 
   5  -8  11      366.53      359.51     80.41 o 
   6  -8  11       45.49       -0.76     75.73 o 
 -10  -7  11       36.72       12.96     62.58 o 
  -9  -7  11      152.00      125.19     85.11 o 
  -8  -7  11      255.78      192.09     74.71 o 
  -7  -7  11      520.94      552.62     76.13 o 
  -6  -7  11     1000.94      921.79     82.89 o 
  -5  -7  11      330.21      313.49     63.84 o 
  -4  -7  11     1865.36     1661.40    103.10 o 
  -3  -7  11     1149.85     1110.28     83.53 o 
  -2  -7  11      394.23      434.31     64.79 o 
  -1  -7  11     1346.04     1414.33     93.95 o 
   1  -7  11      492.08      547.65     63.34 o 
   2  -7  11      281.47      280.37     60.41 o 
   3  -7  11      658.24      670.77     78.97 o 
   4  -7  11      127.30       98.51     64.57 o 
   5  -7  11      268.39      107.48     67.48 o 
   6  -7  11       53.87       20.71     69.59 o 
   7  -7  11       21.81       32.24     76.59 o 
 -11  -6  11      268.05      292.92    111.06 o 
 -10  -6  11      312.95      320.66     67.44 o 
  -9  -6  11      268.90      248.81     91.34 o 
  -8  -6  11      389.90      454.76     94.43 o 
  -7  -6  11      123.39      107.38     57.95 o 
  -6  -6  11      457.05      406.79     65.51 o 
  -5  -6  11      934.16      834.50     72.98 o 
  -4  -6  11      287.72      314.09     57.82 o 
  -3  -6  11     1008.81     1010.97     76.60 o 
  -2  -6  11     2024.79     1940.32    107.54 o 
  -1  -6  11      152.77      125.03     51.85 o 
   0  -6  11      943.70      926.97     67.24 o 
   1  -6  11     1511.53     1490.51     90.60 o 
   2  -6  11      850.41      909.19     74.56 o 
   3  -6  11      511.75      472.91     66.35 o 
   4  -6  11      196.57      319.82     66.98 o 
   5  -6  11      110.81      137.85     67.18 o 
   6  -6  11      312.17      308.34     76.91 o 
   7  -6  11        9.40      -50.06     74.02 o 
 -11  -5  11      263.32      528.43     67.26 o 
 -10  -5  11      143.25      178.52     81.25 o 
  -9  -5  11     1396.09     1184.56     59.96 o 
  -8  -5  11      385.35      419.97     46.41 o 
  -7  -5  11      815.56      656.78     75.71 o 
  -6  -5  11       41.02       85.48     50.52 o 
  -5  -5  11      868.08      744.97     67.14 o 
  -4  -5  11      419.46      358.31     55.69 o 
  -3  -5  11      447.84      534.06     60.21 o 
  -2  -5  11       20.96       65.06     45.99 o 
  -1  -5  11     1104.88     1113.90     50.84 o 
   0  -5  11     3306.10     3240.18    149.53 o 
   1  -5  11      718.36      664.07     63.38 o 
   2  -5  11     2425.06     2265.30    124.75 o 
   3  -5  11      460.01      455.13     63.30 o 
   4  -5  11      747.42      792.22     80.85 o 
   5  -5  11      348.59      417.74     73.32 o 
   6  -5  11      164.87      192.48     71.76 o 
   7  -5  11      155.84      126.68     72.85 o 
   8  -5  11       98.31      109.21     78.37 o 
 -12  -4  11      131.19      356.85     63.85 o 
 -11  -4  11      300.68      338.03     59.87 o 
 -10  -4  11      108.15       60.67     44.57 o 
  -9  -4  11      184.32      161.93     39.86 o 
  -8  -4  11      504.47      559.16     43.68 o 
  -7  -4  11     1096.80      923.34     61.06 o 
  -6  -4  11     1440.75     1308.60     86.11 o 
  -5  -4  11      735.30      708.34     66.48 o 
  -4  -4  11      326.51      337.22     51.83 o 
  -3  -4  11      904.94      796.18     63.79 o 
  -2  -4  11     2171.96     2018.50    105.47 o 
  -1  -4  11      178.33      135.93     26.98 o 
   0  -4  11     1545.08     1467.46     60.59 o 
   1  -4  11     1689.61     1539.59     92.52 o 
   2  -4  11      615.34      691.39     65.60 o 
   3  -4  11     1184.85     1182.83     84.61 o 
   4  -4  11       56.34       90.73     56.72 o 
   5  -4  11       47.15        8.86     61.32 o 
   6  -4  11      249.11      247.77     68.19 o 
   7  -4  11       77.90      160.70     69.92 o 
   8  -4  11       12.40       36.08     71.83 o 
 -12  -3  11      227.61      305.20     61.93 o 
 -11  -3  11      169.19      309.27     56.78 o 
 -10  -3  11       82.46       79.62     50.07 o 
  -9  -3  11      617.39      577.57     43.75 o 
  -8  -3  11      267.86      274.86     49.55 o 
  -7  -3  11       50.20      -13.14     65.03 o 
  -6  -3  11      368.18      436.46     64.36 o 
  -5  -3  11      235.30      235.21     48.43 o 
  -4  -3  11     7101.18     6853.91    301.74 o 
  -3  -3  11      811.12      839.97     63.32 o 
  -2  -3  11     2280.44     2402.27     80.23 o 
  -1  -3  11     2788.74     2754.66     89.34 o 
   0  -3  11      622.91      615.70     35.18 o 
   1  -3  11     1062.41     1053.81     43.94 o 
   2  -3  11      197.76      162.87     33.25 o 
   3  -3  11      127.53       31.88     46.96 o 
   4  -3  11     1009.67      965.06     80.52 o 
   5  -3  11      488.87      467.45     67.97 o 
   6  -3  11      173.99      166.96     62.66 o 
   7  -3  11      273.41      189.66     68.12 o 
   8  -3  11        6.52        5.25     65.24 o 
 -12  -2  11       53.12      124.78     80.89 o 
 -11  -2  11      217.46      230.39     72.22 o 
 -10  -2  11     1302.60     1224.14     73.34 o 
  -9  -2  11      234.40      319.24     48.10 o 
  -8  -2  11       33.32       26.95     29.02 o 
  -7  -2  11      190.19      194.85     39.08 o 
  -6  -2  11     2517.22     2454.62     96.08 o 
  -5  -2  11     2605.32     2525.97    131.18 o 
  -4  -2  11      262.20      241.94     44.02 o 
  -3  -2  11     4634.92     4745.20    142.17 o 
  -2  -2  11     8812.28     9384.98    282.85 o 
  -1  -2  11      714.61      765.22     38.30 o 
   0  -2  11     2288.45     2422.73     72.86 o 
   1  -2  11      176.60      175.09     25.76 o 
   2  -2  11      120.86       83.99     30.75 o 
   3  -2  11      101.65       79.41     32.40 o 
   4  -2  11      291.57      288.33     39.55 o 
   5  -2  11       49.36       -1.11     49.99 o 
   6  -2  11       17.10       15.57     52.92 o 
   7  -2  11      100.93      137.87     61.56 o 
   8  -2  11      172.42      302.70     68.34 o 
   9  -2  11      368.50      378.63     78.99 o 
 -12  -1  11      185.26      263.07    127.66 o 
 -11  -1  11      270.04      429.21     59.98 o 
 -10  -1  11      179.56      190.40     49.03 o 
  -9  -1  11     1201.53     1118.23     66.79 o 
  -8  -1  11     1349.78     1378.72     70.04 o 
  -7  -1  11      858.30      725.84     53.10 o 
  -6  -1  11       49.08       40.27     34.04 o 
  -5  -1  11     1081.71      951.27     63.46 o 
  -4  -1  11     4588.14     4643.76    157.86 o 
  -3  -1  11      158.63       39.71     20.78 o 
  -2  -1  11      666.67      759.92     38.36 o 
  -1  -1  11      756.69      921.63     42.22 o 
   0  -1  11     3682.25     3960.88    110.05 o 
   1  -1  11      867.76      813.18     37.64 o 
   2  -1  11     1932.93     1890.44     73.01 o 
   3  -1  11      248.18      290.72     38.23 o 
   4  -1  11      478.31      454.37     58.41 o 
   5  -1  11      320.54      297.25     57.68 o 
   6  -1  11      128.95       72.59     52.97 o 
   7  -1  11      338.92      190.07     62.98 o 
   8  -1  11       55.31        9.95     60.33 o 
   9  -1  11       16.01       67.95     65.63 o 
 -12   0  11      234.94      519.84    108.59 o 
 -11   0  11      900.90      971.46     71.16 o 
 -10   0  11       76.72      149.35     48.17 o 
  -9   0  11        0.12      100.04     41.43 o 
  -8   0  11      489.29      475.25     47.10 o 
  -7   0  11      787.99      824.38     55.36 o 
  -6   0  11     7010.02     6742.76    218.64 o 
  -5   0  11      295.14      298.26     24.80 o 
  -4   0  11      319.55      345.44     27.02 o 
  -3   0  11       13.70      -38.05     19.02 o 
  -2   0  11     4784.36     5096.05    155.59 o 
  -1   0  11        2.95       24.40     18.14 o 
   0   0  11     3657.27     4143.94    123.56 o 
   1   0  11     2690.53     2971.05     75.23 o 
   2   0  11       48.42       49.40     13.07 o 
   3   0  11     1494.78     1606.48     48.55 o 
   4   0  11      380.98      316.73     52.84 o 
   5   0  11     1262.65     1095.36     84.23 o 
   6   0  11        9.70        0.82     51.02 o 
   7   0  11      112.47       71.90     57.46 o 
   8   0  11       48.36       85.91     61.02 o 
   9   0  11       54.43       63.71     65.28 o 
 -12   1  11      196.11      366.33     87.37 o 
 -11   1  11      295.05      378.11     59.45 o 
 -10   1  11      169.00      200.62     89.17 o 
  -9   1  11     1267.57     1151.37     75.48 o 
  -8   1  11     1416.76     1346.10     69.79 o 
  -7   1  11      874.90      776.01     39.81 o 
  -6   1  11       72.41       63.83     23.02 o 
  -5   1  11     1053.31     1052.32     42.38 o 
  -4   1  11     4466.01     4649.52    123.08 o 
  -3   1  11      108.02      108.67     19.89 o 
  -2   1  11      684.54      692.53     33.14 o 
  -1   1  11      724.19      868.27     37.83 o 
   0   1  11     3620.12     3931.11     96.38 o 
   1   1  11      751.46      871.93     26.31 o 
   2   1  11     1835.11     1914.61     44.31 o 
   3   1  11      279.48      318.54     24.39 o 
   4   1  11      459.95      402.47     28.05 o 
   5   1  11      333.75      375.72     32.60 o 
   6   1  11      124.91       45.18     48.53 o 
   7   1  11      366.86      265.39     60.76 o 
   8   1  11       50.26       17.83     57.39 o 
   9   1  11       14.10       54.91     63.91 o 
 -12   2  11       68.77      213.41    177.84 o 
 -11   2  11      186.37      262.69     85.15 o 
 -10   2  11     1383.73     1273.63     75.08 o 
  -9   2  11      256.10      278.96     52.93 o 
  -8   2  11       63.10       36.04     43.12 o 
  -7   2  11      199.27      165.94     28.46 o 
  -6   2  11     2653.86     2527.03     88.38 o 
  -5   2  11     2504.55     2777.84     80.10 o 
  -4   2  11      250.93      244.53     25.03 o 
  -3   2  11     4659.97     4571.12    122.79 o 
  -2   2  11     8503.66     9791.31    251.27 o 
  -1   2  11      735.55      655.50     29.25 o 
   0   2  11     2158.70     2426.56     57.64 o 
   1   2  11      239.02      150.92     15.15 o 
   2   2  11      121.99      105.03     18.17 o 
   3   2  11       64.07       58.51     19.38 o 
   4   2  11      308.09      285.86     41.66 o 
   5   2  11       32.21       26.43     18.78 o 
   6   2  11       25.54      -15.64     23.70 o 
   7   2  11      101.77      144.00     57.35 o 
   8   2  11      183.24      166.50     64.31 o 
   9   2  11      380.38      363.60     76.05 o 
 -12   3  11      244.32      359.39    210.31 o 
 -11   3  11      139.39      294.01    157.31 o 
 -10   3  11      101.95      191.24    132.93 o 
  -9   3  11      568.70      593.96     43.94 o 
  -8   3  11      294.16      314.97     70.79 o 
  -7   3  11       17.66        6.65     26.96 o 
  -6   3  11      367.68      341.97     32.17 o 
  -5   3  11      194.84      246.78     27.61 o 
  -4   3  11     7076.83     7268.93    185.31 o 
  -3   3  11      835.56      713.45     39.66 o 
  -2   3  11     2346.40     2291.00    109.43 o 
  -1   3  11     2801.73     2632.91     70.03 o 
   0   3  11      580.65      598.60     23.61 o 
   1   3  11     1007.45     1006.05     30.10 o 
   2   3  11      131.36      213.50     23.10 o 
   3   3  11       99.07      123.31     19.01 o 
   4   3  11     1051.18     1061.34     45.12 o 
   5   3  11      525.13      475.27     28.58 o 
   6   3  11      169.30      117.93     29.86 o 
   7   3  11      257.78      301.21     33.44 o 
   8   3  11        4.35      -40.57     58.71 o 
 -12   4  11      128.92      405.10    184.99 o 
 -11   4  11      324.54      454.52    152.13 o 
 -10   4  11      133.54       48.52     45.86 o 
  -9   4  11      188.51      224.75     64.28 o 
  -8   4  11      413.61      526.63     43.40 o 
  -7   4  11     1038.19      936.82     48.29 o 
  -6   4  11     1437.27     1386.92     55.19 o 
  -5   4  11      850.96      687.38     44.24 o 
  -4   4  11      337.31      339.93     28.65 o 
  -3   4  11      875.17      718.80     31.64 o 
  -2   4  11     2329.30     2021.49     65.08 o 
  -1   4  11      177.90      157.32     22.39 o 
   0   4  11     1606.21     1496.44     44.42 o 
   1   4  11     1598.75     1631.56     66.89 o 
   2   4  11      605.98      510.61     32.67 o 
   3   4  11     1139.32     1110.38     38.25 o 
   4   4  11       57.42       55.52     21.47 o 
   5   4  11       30.81       -9.71     22.12 o 
   6   4  11      296.81      221.77     27.97 o 
   7   4  11       73.69      110.64     27.40 o 
   8   4  11       14.26      -77.07     46.13 o 
 -11   5  11      288.52      558.65    185.80 o 
 -10   5  11      128.18      252.78     93.57 o 
  -9   5  11     1343.40     1288.74     63.58 o 
  -8   5  11      415.21      442.26     44.25 o 
  -7   5  11      809.20      675.18     44.77 o 
  -6   5  11       17.59       52.21     28.18 o 
  -5   5  11      843.80      721.82     41.36 o 
  -4   5  11      434.65      400.85     31.52 o 
  -3   5  11      554.63      465.80     32.28 o 
  -2   5  11       47.57       29.96     17.84 o 
  -1   5  11     1268.77     1079.26     39.86 o 
   0   5  11     3511.46     3138.83     86.72 o 
   1   5  11      647.67      726.56     38.05 o 
   2   5  11     2365.35     2380.19     70.86 o 
   3   5  11      377.91      496.29     29.91 o 
   4   5  11      776.61      713.65     35.21 o 
   5   5  11      309.52      371.01     30.67 o 
   6   5  11      176.02      164.60     28.97 o 
   7   5  11      109.31      128.97     29.54 o 
   8   5  11      122.28       92.13     30.66 o 
 -11   6  11      218.06      257.36     61.81 o 
 -10   6  11      339.53      340.46     51.04 o 
  -9   6  11      271.22      260.16     59.84 o 
  -8   6  11      440.37      430.38     46.23 o 
  -7   6  11      102.27      118.63     36.20 o 
  -6   6  11      470.00      522.74     40.63 o 
  -5   6  11      979.83      877.46     66.57 o 
  -4   6  11      277.37      338.27     41.09 o 
  -3   6  11     1087.22      937.41     53.70 o 
  -2   6  11     1909.87     1940.38     66.21 o 
  -1   6  11      125.41      134.17     25.19 o 
   0   6  11      886.51      836.25     40.78 o 
   1   6  11     1473.68     1419.13     53.62 o 
   2   6  11      910.91      922.43     39.00 o 
   3   6  11      474.66      460.68     30.52 o 
   4   6  11      247.55      238.54     27.97 o 
   5   6  11       87.55       73.07     27.31 o 
   6   6  11      319.05      358.88     34.09 o 
   7   6  11        6.51      -38.33     28.74 o 
 -10   7  11       28.81      100.30     59.91 o 
  -9   7  11      105.22       47.21     45.02 o 
  -8   7  11      221.33      199.09     44.72 o 
  -7   7  11      596.81      563.10     47.83 o 
  -6   7  11      953.43      939.67     67.77 o 
  -5   7  11      379.04      334.50     45.58 o 
  -4   7  11     1808.67     1677.86     75.78 o 
  -3   7  11     1012.50     1053.92     58.30 o 
  -2   7  11      464.62      423.11     47.77 o 
  -1   7  11     1516.31     1487.42     54.93 o 
   0   7  11      349.13      378.65     33.31 o 
   1   7  11      479.11      462.46     36.33 o 
   2   7  11      306.15      290.83     28.49 o 
   3   7  11      656.68      683.46     36.39 o 
   4   7  11      168.70      156.28     28.37 o 
   5   7  11      266.91      207.71     31.27 o 
   6   7  11       47.50       19.50     29.95 o 
   7   7  11       13.82      -36.35     30.93 o 
  -9   8  11      299.04      197.69     50.49 o 
  -8   8  11       77.61       76.61     58.15 o 
  -7   8  11      158.87      151.11     49.72 o 
  -6   8  11      153.07      208.53     49.50 o 
  -5   8  11     1144.16     1058.97     66.06 o 
  -4   8  11      101.66      194.00     46.96 o 
  -3   8  11     2949.95     2722.41    156.88 o 
  -2   8  11     1530.58     1592.25     82.07 o 
  -1   8  11       72.89      105.45     28.91 o 
   0   8  11      548.60      533.13     39.18 o 
   1   8  11     1017.82     1086.17     51.09 o 
   2   8  11      250.32      228.67     28.93 o 
   3   8  11       97.81       73.97     27.71 o 
   4   8  11      108.42       80.69     29.31 o 
   5   8  11      308.45      327.04     35.72 o 
   6   8  11       37.54      -15.88     30.88 o 
  -8   9  11        3.99      -37.57     53.91 o 
  -7   9  11      436.88      344.23     59.29 o 
  -6   9  11      159.15       86.33     47.67 o 
  -5   9  11      339.06      374.60     51.40 o 
  -4   9  11      283.46      206.18     69.70 o 
  -3   9  11      926.60      965.29     94.36 o 
  -2   9  11       36.11       89.59     43.94 o 
  -1   9  11     1942.11     2114.60     71.58 o 
   0   9  11      100.04      138.85     32.85 o 
   1   9  11      143.26       79.52     32.78 o 
   2   9  11      316.97      373.99     34.42 o 
   3   9  11       84.44       68.65     30.00 o 
   4   9  11      184.54      151.69     32.50 o 
   5   9  11      195.90      158.38     34.11 o 
  -7  10  11      293.14      329.64     61.70 o 
  -6  10  11      255.75      249.78     53.35 o 
  -5  10  11      405.31      364.55     81.86 o 
  -4  10  11       28.93      -16.79     62.16 o 
  -3  10  11      608.47      614.91     84.57 o 
  -2  10  11       11.38       23.27     46.72 o 
  -1  10  11      202.12      201.11     35.91 o 
   0  10  11       90.74       50.76     33.70 o 
   1  10  11     1270.69     1525.70     66.53 o 
   2  10  11       68.38       87.21     32.15 o 
   3  10  11      423.22      515.26     40.08 o 
  -5  11  11      268.40      375.00     86.47 o 
  -4  11  11       43.11      100.92     73.55 o 
  -3  11  11       64.03      -19.15     66.64 o 
  -2  11  11        2.28      -80.57     45.99 o 
  -1  11  11      625.97      688.43     48.99 o 
   0  11  11       94.74       92.80     37.45 o 
   1  11  11      217.88      121.72     37.88 o 
  -3 -11  12        2.78       -9.08     81.92 o 
  -2 -11  12      153.99      162.17     83.91 o 
  -1 -11  12      124.27      134.63     80.12 o 
  -6 -10  12       27.30       32.11     77.27 o 
  -5 -10  12       25.66      -49.45     74.98 o 
  -4 -10  12      191.05       71.47     77.86 o 
  -3 -10  12      120.42      128.74     78.17 o 
  -2 -10  12      115.07      178.23     77.89 o 
  -1 -10  12       76.75       88.70     73.64 o 
  -8  -9  12      225.20      249.97     58.15 o 
  -7  -9  12      137.86      224.18     73.23 o 
  -6  -9  12       44.86      111.52     71.09 o 
  -5  -9  12      193.27      122.45     72.32 o 
  -4  -9  12       91.45       25.03     68.63 o 
  -3  -9  12       11.48     -130.35     65.18 o 
  -2  -9  12      136.61      103.51     71.28 o 
  -1  -9  12      253.79      195.90     70.97 o 
   3  -9  12      264.21      245.75     72.03 o 
   4  -9  12      164.14      219.36     75.72 o 
  -9  -8  12      178.54      148.44    105.66 o 
  -8  -8  12      360.96      308.39     56.57 o 
  -7  -8  12       66.09      111.94     68.13 o 
  -6  -8  12      466.27      359.53     72.95 o 
  -5  -8  12      315.73      362.20     73.66 o 
  -4  -8  12        1.99      -65.07     64.64 o 
  -3  -8  12      924.18      903.95     89.18 o 
  -2  -8  12     1236.96     1175.59     96.00 o 
  -1  -8  12      330.15      339.87     71.68 o 
   2  -8  12      444.66      564.91     72.30 o 
   3  -8  12       55.10      111.03     61.69 o 
   4  -8  12       68.66      149.72     68.16 o 
   5  -8  12      179.64      173.46     75.08 o 
 -10  -7  12      379.03      444.39     83.67 o 
  -9  -7  12      231.69      261.18     68.16 o 
  -8  -7  12      102.86      107.80     47.54 o 
  -7  -7  12      614.15      668.96     78.06 o 
  -6  -7  12       96.36      122.88     61.19 o 
  -5  -7  12     1027.81      940.14     84.56 o 
  -4  -7  12      813.20      782.33     82.95 o 
  -3  -7  12      178.35      100.16     60.19 o 
  -2  -7  12      275.28      231.64     63.36 o 
  -1  -7  12     1647.40     1500.97    100.04 o 
   1  -7  12       51.90       44.44     50.14 o 
   2  -7  12      265.57      247.86     60.09 o 
   3  -7  12      208.33      270.32     63.97 o 
   4  -7  12      538.76      636.41     79.27 o 
   5  -7  12        1.74        5.23     66.51 o 
   6  -7  12      386.90      429.97     84.92 o 
 -10  -6  12      477.58      512.66    109.35 o 
  -9  -6  12      356.60      410.24     96.92 o 
  -8  -6  12      394.27      396.73     46.28 o 
  -7  -6  12      999.20      737.22     79.89 o 
  -6  -6  12      355.81      266.82     61.80 o 
  -5  -6  12       42.23       -8.18     54.68 o 
  -4  -6  12       88.10       22.78     52.76 o 
  -3  -6  12      245.89      200.64     56.18 o 
  -2  -6  12      229.55      325.64     58.25 o 
  -1  -6  12       47.21       85.95     51.62 o 
   0  -6  12      439.05      465.75     63.11 o 
   1  -6  12     1160.87     1192.57     81.56 o 
   2  -6  12      747.31      919.16     75.31 o 
   3  -6  12      130.37      185.04     60.62 o 
   4  -6  12     1161.07     1267.22     95.32 o 
   5  -6  12      287.56      362.01     74.39 o 
   6  -6  12      109.20       68.04     69.64 o 
   7  -6  12      101.83      160.20     79.42 o 
 -11  -5  12      461.98      653.34     71.24 o 
 -10  -5  12     1003.78      807.10     61.16 o 
  -9  -5  12      618.47      524.63     57.16 o 
  -8  -5  12      616.51      508.25     46.33 o 
  -7  -5  12      113.82      189.28     60.49 o 
  -6  -5  12      641.44      608.95     69.30 o 
  -5  -5  12      201.83      274.93     55.07 o 
  -4  -5  12      753.26      612.04     65.84 o 
  -3  -5  12      198.14      192.69     54.77 o 
  -2  -5  12      114.98      123.21     50.04 o 
  -1  -5  12      252.53      209.65     53.54 o 
   0  -5  12      642.33      590.36     45.28 o 
   1  -5  12      514.36      609.70     61.85 o 
   2  -5  12      112.95      250.89     53.27 o 
   3  -5  12     2432.95     2336.29    130.20 o 
   4  -5  12       93.86      176.56     62.34 o 
   5  -5  12     1010.43      937.90     87.80 o 
   6  -5  12      233.14      272.98     72.04 o 
   7  -5  12      110.39      141.93     73.22 o 
 -11  -4  12     1137.68     1109.01     77.13 o 
 -10  -4  12      449.37      468.34     62.15 o 
  -9  -4  12      848.21      736.53     51.02 o 
  -8  -4  12      175.17      123.88     37.89 o 
  -7  -4  12      118.99       67.37     43.16 o 
  -6  -4  12      668.87      532.43     63.55 o 
  -5  -4  12      412.65      320.21     55.28 o 
  -4  -4  12      260.32      212.97     49.91 o 
  -3  -4  12      131.01      153.25     49.87 o 
  -2  -4  12      568.18      478.97     63.43 o 
  -1  -4  12      370.78      415.94     57.88 o 
   0  -4  12       50.64        3.80     39.55 o 
   1  -4  12     1854.93     1856.60     72.89 o 
   2  -4  12      888.42      807.68     69.58 o 
   3  -4  12      464.48      478.52     64.26 o 
   4  -4  12      611.02      626.56     72.38 o 
   5  -4  12      899.99      823.34     81.94 o 
   6  -4  12      202.60      189.12     66.57 o 
   7  -4  12      298.24      322.77     77.90 o 
   8  -4  12       37.47       47.26     71.20 o 
 -12  -3  12        6.26      134.03     59.67 o 
 -11  -3  12       19.61      153.19     71.29 o 
 -10  -3  12      115.84      157.28     53.77 o 
  -9  -3  12     1523.75     1360.15     78.16 o 
  -8  -3  12      364.33      392.91     38.13 o 
  -7  -3  12     1330.96     1164.72     67.96 o 
  -6  -3  12      395.30      245.66     43.73 o 
  -5  -3  12       17.08      -53.04     41.26 o 
  -4  -3  12      431.10      417.18     53.13 o 
  -3  -3  12     2504.08     2534.45    125.35 o 
  -2  -3  12     1435.82     1761.27     63.63 o 
  -1  -3  12     1553.39     1710.88     64.30 o 
   0  -3  12     1156.10     1125.00     49.78 o 
   1  -3  12       44.34       31.55     29.08 o 
   2  -3  12      119.65      156.69     47.02 o 
   3  -3  12      555.43      467.63     62.07 o 
   4  -3  12       98.88      122.04     52.70 o 
   5  -3  12      114.34      104.00     57.27 o 
   6  -3  12      354.46      314.54     67.56 o 
   7  -3  12      283.07      373.97     74.43 o 
   8  -3  12      396.45      471.26     80.06 o 
 -12  -2  12      214.20      537.06     67.02 o 
 -11  -2  12      868.84     1029.51     73.04 o 
 -10  -2  12      466.38      359.11     67.22 o 
  -9  -2  12      388.72      414.72     53.14 o 
  -8  -2  12      465.26      461.55     83.71 o 
  -7  -2  12      820.86      795.35     57.47 o 
  -6  -2  12     1299.99     1238.27     65.27 o 
  -5  -2  12       48.80       46.62     42.88 o 
  -4  -2  12     1888.36     1976.46    107.82 o 
  -3  -2  12       10.80       13.68     20.89 o 
  -2  -2  12      327.44      373.89     31.33 o 
  -1  -2  12      842.12      780.72     41.99 o 
   0  -2  12      998.43      966.33     42.01 o 
   1  -2  12     2694.97     3014.18    115.29 o 
   2  -2  12       99.27      108.91     25.75 o 
   3  -2  12      102.85       77.72     33.60 o 
   4  -2  12      136.17       87.90     50.00 o 
   5  -2  12     1022.48      959.30     81.48 o 
   6  -2  12      166.68      165.00     59.65 o 
   7  -2  12      654.29      667.55     79.32 o 
   8  -2  12      481.11      565.44     80.62 o 
 -12  -1  12       39.33      157.94    102.43 o 
 -11  -1  12      425.53      683.29     65.39 o 
 -10  -1  12      288.83      424.52     55.23 o 
  -9  -1  12      356.70      443.12     52.43 o 
  -8  -1  12     1676.04     1381.86     71.57 o 
  -7  -1  12      831.87      702.65     52.97 o 
  -6  -1  12       64.02       84.28     36.53 o 
  -5  -1  12      799.22      769.75     51.80 o 
  -4  -1  12      382.87      361.71     43.86 o 
  -3  -1  12      776.95      722.32     40.09 o 
  -2  -1  12      182.92      196.72     26.08 o 
  -1  -1  12     1649.07     1675.87     56.93 o 
   0  -1  12      199.47      157.38     23.21 o 
   1  -1  12     1006.47     1097.75     49.78 o 
   2  -1  12      600.82      586.23     35.68 o 
   3  -1  12     2657.83     2748.25     85.23 o 
   4  -1  12      104.67      109.38     49.09 o 
   5  -1  12      258.53      384.81     63.77 o 
   6  -1  12      948.91      880.38     85.09 o 
   7  -1  12        1.27       -0.63     57.20 o 
   8  -1  12      329.05      368.61     73.81 o 
 -12   0  12      596.10      926.51     74.39 o 
 -11   0  12     2200.23     2326.44    106.46 o 
 -10   0  12     1512.56     1262.36     75.20 o 
  -9   0  12     1881.95     1700.69     81.63 o 
  -8   0  12        1.86       24.34     37.52 o 
  -7   0  12       45.22        9.13     35.73 o 
  -6   0  12       13.64       -5.61     33.55 o 
  -5   0  12      164.35      196.02     37.08 o 
  -4   0  12       26.85       56.25     29.22 o 
  -3   0  12     1104.86     1112.12     67.59 o 
  -2   0  12     1862.25     2037.17     72.72 o 
  -1   0  12      527.19      521.76     31.96 o 
   0   0  12        0.54       13.79     20.00 o 
   1   0  12     3587.68     3959.28    111.94 o 
   2   0  12     1013.80      965.04     38.60 o 
   3   0  12      194.72      158.47     27.08 o 
   4   0  12     3148.02     3076.64    156.11 o 
   5   0  12      721.70      745.26     72.93 o 
   6   0  12     1114.62      835.01     80.28 o 
   7   0  12       18.32       37.69     53.56 o 
   8   0  12       55.01        4.44     60.79 o 
 -12   1  12       36.60      252.30    185.21 o 
 -11   1  12      361.31      508.08    128.16 o 
 -10   1  12      284.12      422.69     83.76 o 
  -9   1  12      382.62      493.88     54.75 o 
  -8   1  12     1838.51     1411.60     70.78 o 
  -7   1  12      866.59      648.64     50.60 o 
  -6   1  12       90.40       95.06     24.73 o 
  -5   1  12      847.56      807.18     39.37 o 
  -4   1  12      335.43      403.53     29.73 o 
  -3   1  12      722.79      734.57     35.89 o 
  -2   1  12      164.10      216.72     23.86 o 
  -1   1  12     1570.79     1735.00     57.53 o 
   0   1  12      144.71      147.75     22.98 o 
   1   1  12      971.03     1085.61     31.09 o 
   2   1  12      589.66      566.05     25.41 o 
   3   1  12     2671.15     2847.83    103.76 o 
   4   1  12      111.46       55.34     48.02 o 
   5   1  12      303.22      398.54     61.40 o 
   6   1  12      937.67      951.21     85.15 o 
   7   1  12       10.47       -2.46     52.24 o 
   8   1  12      341.67      245.59     68.70 o 
 -12   2  12      210.91      553.79    111.66 o 
 -11   2  12      938.90     1006.23     74.67 o 
 -10   2  12      429.99      472.84    104.41 o 
  -9   2  12      379.72      399.34     52.08 o 
  -8   2  12      455.36      461.13     73.37 o 
  -7   2  12      890.52      841.83     43.76 o 
  -6   2  12     1295.51     1178.19     49.14 o 
  -5   2  12       46.16       35.19     22.95 o 
  -4   2  12     1976.00     2125.55     66.15 o 
  -3   2  12       21.64       58.63     21.11 o 
  -2   2  12      300.43      366.93     30.25 o 
  -1   2  12      763.55      852.48     38.99 o 
   0   2  12      965.33      930.79     43.66 o 
   1   2  12     2632.65     2883.97     62.99 o 
   2   2  12      138.35       96.89     18.63 o 
   3   2  12      116.96      108.24     21.66 o 
   4   2  12      137.22      117.68     23.21 o 
   5   2  12     1010.72     1022.57    103.54 o 
   6   2  12      157.82      105.87     54.23 o 
   7   2  12      678.10      603.33     78.27 o 
   8   2  12      455.10      407.73     75.87 o 
 -12   3  12        3.68      194.34    143.78 o 
 -11   3  12       39.81      270.01    139.30 o 
 -10   3  12      151.92      185.02    101.81 o 
  -9   3  12     1583.36     1533.53     78.16 o 
  -8   3  12      392.74      361.96     56.29 o 
  -7   3  12     1388.22     1225.02     60.69 o 
  -6   3  12      344.14      295.89     53.86 o 
  -5   3  12       15.88      -45.63     22.82 o 
  -4   3  12      349.95      387.31     30.34 o 
  -3   3  12     2490.27     2548.62     91.90 o 
  -2   3  12     1458.68     1590.27     72.42 o 
  -1   3  12     1701.88     1627.39     58.17 o 
   0   3  12     1169.60     1069.60     32.45 o 
   1   3  12       41.13       49.06     18.00 o 
   2   3  12      146.16      101.33     22.40 o 
   3   3  12      441.79      512.12     32.88 o 
   4   3  12      104.08       57.60     23.23 o 
   5   3  12      150.01      105.18     22.86 o 
   6   3  12      347.85      308.26     27.81 o 
   7   3  12      279.50      197.16     64.71 o 
   8   3  12      391.58      352.97     78.24 o 
 -11   4  12     1149.57     1165.55     81.44 o 
 -10   4  12      463.59      575.91    148.36 o 
  -9   4  12      784.82      792.06     57.40 o 
  -8   4  12      206.10      190.78     58.56 o 
  -7   4  12      137.40      121.76     36.89 o 
  -6   4  12      564.45      587.65     40.06 o 
  -5   4  12      394.01      343.04     31.74 o 
  -4   4  12      190.96      228.62     23.31 o 
  -3   4  12      151.97      128.24     24.22 o 
  -2   4  12      598.06      550.42     33.24 o 
  -1   4  12      488.61      371.81     26.47 o 
   0   4  12       62.12       41.66     18.67 o 
   1   4  12     1915.64     1976.54     60.50 o 
   2   4  12      841.53      805.76     39.94 o 
   3   4  12      486.62      470.29     33.41 o 
   4   4  12      682.39      654.54     32.59 o 
   5   4  12      809.59      805.28     36.48 o 
   6   4  12      172.59      201.08     28.08 o 
   7   4  12      243.67      300.34     30.98 o 
   8   4  12       35.90        5.35     61.67 o 
 -11   5  12      428.45      694.90    163.93 o 
 -10   5  12     1004.16      934.91    134.58 o 
  -9   5  12      606.53      666.81     84.86 o 
  -8   5  12      563.74      562.69     45.72 o 
  -7   5  12      166.07      174.06     34.95 o 
  -6   5  12      679.77      666.18     42.53 o 
  -5   5  12      222.80      235.40     27.00 o 
  -4   5  12      687.95      752.99     77.94 o 
  -3   5  12      187.44      195.80     36.93 o 
  -2   5  12      112.37      105.18     22.73 o 
  -1   5  12      180.69      181.39     27.16 o 
   0   5  12      666.52      556.63     35.44 o 
   1   5  12      535.39      509.01     35.18 o 
   2   5  12      167.22      123.67     28.00 o 
   3   5  12     2260.62     2348.71     62.32 o 
   4   5  12       87.61      115.28     25.63 o 
   5   5  12      988.19      929.37     62.05 o 
   6   5  12      268.76      233.09     31.04 o 
   7   5  12       86.34       60.67     29.64 o 
 -10   6  12      432.97      426.63     68.41 o 
  -9   6  12      369.75      399.57     89.60 o 
  -8   6  12      453.08      439.98     53.31 o 
  -7   6  12      972.81      897.67     51.83 o 
  -6   6  12      325.75      298.50     54.49 o 
  -5   6  12       39.86       29.67     35.72 o 
  -4   6  12       52.43       18.93     23.86 o 
  -3   6  12      254.49      188.84     35.35 o 
  -2   6  12      262.74      282.48     42.03 o 
  -1   6  12       17.46       47.49     24.77 o 
   0   6  12      473.61      492.37     35.16 o 
   1   6  12     1075.13     1077.27     47.96 o 
   2   6  12      777.86      754.61     41.53 o 
   3   6  12      123.58       74.73     25.55 o 
   4   6  12     1181.15     1195.23     49.43 o 
   5   6  12      270.95      295.28     31.73 o 
   6   6  12      110.07       82.13     29.07 o 
   7   6  12      100.89      102.22     32.08 o 
 -10   7  12      433.15      359.74     65.35 o 
  -9   7  12      262.90      134.94     45.99 o 
  -8   7  12       77.98       33.84     68.07 o 
  -7   7  12      677.28      633.21     61.46 o 
  -6   7  12       70.87       72.01     43.81 o 
  -5   7  12      997.42      912.31     62.38 o 
  -4   7  12      797.51      855.62     58.02 o 
  -3   7  12      209.90      231.44     38.49 o 
  -2   7  12      237.07      316.34     46.82 o 
  -1   7  12     1643.94     1620.15     93.03 o 
   0   7  12      595.63      614.12     39.71 o 
   1   7  12       56.74       48.72     30.32 o 
   2   7  12      274.26      282.10     35.11 o 
   3   7  12      178.28      211.07     29.13 o 
   4   7  12      559.03      597.97     37.00 o 
   5   7  12        7.05      -33.04     27.75 o 
   6   7  12      392.23      428.94     37.71 o 
  -9   8  12      198.69      141.12     59.61 o 
  -8   8  12      330.30      255.33     57.80 o 
  -7   8  12       99.04       -3.43     47.86 o 
  -6   8  12      465.80      378.57     54.58 o 
  -5   8  12      300.05      330.25     54.62 o 
  -4   8  12        0.87       10.11     37.63 o 
  -3   8  12      950.95      962.58     93.12 o 
  -2   8  12     1188.77     1191.79     98.62 o 
  -1   8  12      380.70      394.75     39.95 o 
   0   8  12      527.95      524.20     39.24 o 
   1   8  12      839.65      796.92     54.51 o 
   2   8  12      556.85      504.70     41.46 o 
   3   8  12       61.64       73.47     29.20 o 
   4   8  12       83.19       62.68     30.48 o 
   5   8  12      168.10      149.28     33.20 o 
  -8   9  12      215.29      210.23     60.11 o 
  -7   9  12      144.83       95.16     54.04 o 
  -6   9  12       38.91       19.66     47.33 o 
  -5   9  12      198.43      156.01     47.18 o 
  -4   9  12       70.67       14.00     63.50 o 
  -3   9  12       19.71        9.37     61.99 o 
  -2   9  12      132.17       99.74     46.44 o 
  -1   9  12      243.28      217.03     35.81 o 
   0   9  12     1024.14     1083.69     52.29 o 
   1   9  12       17.58       -8.72     31.76 o 
   2   9  12      219.41      214.22     38.29 o 
   3   9  12      244.83      254.73     34.44 o 
   4   9  12      168.69      170.92     33.35 o 
  -6  10  12       20.94        1.71     48.17 o 
  -5  10  12       30.44      -28.78     70.90 o 
  -4  10  12      172.14      136.53     72.45 o 
  -3  10  12      124.26      114.28     68.66 o 
  -2  10  12      152.68       77.61     49.00 o 
  -1  10  12      107.27      122.75     36.37 o 
   0  10  12       31.92        0.34     34.10 o 
   1  10  12       21.69       15.44     34.89 o 
   2  10  12      755.60      776.67     50.55 o 
  -3  11  12        6.56      -40.35     68.10 o 
  -2  11  12      148.22      157.29     76.28 o 
  -1  11  12      102.70       53.00     53.23 o 
  -5 -10  13      306.47      436.52     88.25 o 
  -4 -10  13      111.66      122.82     81.63 o 
  -3 -10  13       72.04       88.81     79.32 o 
  -2 -10  13      111.96      129.87     80.14 o 
  -1 -10  13      720.20      813.19     94.43 o 
   0 -10  13       51.10       34.11     75.32 o 
  -7  -9  13      609.07      653.73     85.20 o 
  -6  -9  13      309.90      386.87     80.43 o 
  -5  -9  13      557.54      624.43     88.58 o 
  -4  -9  13      235.88      237.72     79.28 o 
  -3  -9  13      693.84      846.44     89.55 o 
  -2  -9  13      146.08       73.56     71.01 o 
  -1  -9  13       55.59       44.33     68.60 o 
   0  -9  13       48.80       54.93     70.12 o 
  -8  -8  13      361.42      452.46     60.57 o 
  -7  -8  13      506.96      510.28     81.77 o 
  -6  -8  13      201.21      222.99     72.14 o 
  -5  -8  13      870.78      854.60     86.52 o 
  -4  -8  13        5.83       43.70     68.19 o 
  -3  -8  13     1164.16     1061.21     95.85 o 
  -2  -8  13      982.95      919.67     90.54 o 
  -1  -8  13      285.55      282.15     71.44 o 
   0  -8  13      359.43      393.84     70.55 o 
   3  -8  13       56.68       78.15     63.89 o 
   4  -8  13      145.64      266.95     74.27 o 
  -9  -7  13      597.10      511.74     54.49 o 
  -8  -7  13       10.28       60.85     69.59 o 
  -7  -7  13      584.27      504.29     78.10 o 
  -6  -7  13      945.98      900.42     84.40 o 
  -5  -7  13      308.99      326.66     71.06 o 
  -4  -7  13     1330.37     1117.75     93.46 o 
  -3  -7  13      459.95      443.11     72.25 o 
  -2  -7  13      295.22      393.94     70.88 o 
  -1  -7  13      880.61      888.92     83.73 o 
   0  -7  13      342.70      510.65     70.88 o 
   2  -7  13      401.43      555.96     70.72 o 
   3  -7  13       59.90       83.56     59.39 o 
   4  -7  13       51.83      153.13     68.10 o 
   5  -7  13       14.47       90.81     71.10 o 
 -10  -6  13       62.66       96.17     46.92 o 
  -9  -6  13      475.37      455.96     51.19 o 
  -8  -6  13     1069.14      739.92    116.44 o 
  -7  -6  13     1065.93      930.45     86.83 o 
  -6  -6  13      541.89      450.50     69.27 o 
  -5  -6  13      622.49      446.25     66.77 o 
  -4  -6  13      148.94      119.90     58.10 o 
  -3  -6  13      841.55      753.27     76.16 o 
  -2  -6  13      839.05      756.18     76.77 o 
  -1  -6  13      456.44      485.33     65.39 o 
   0  -6  13       14.41       76.14     54.64 o 
   1  -6  13      486.99      566.57     62.53 o 
   2  -6  13      498.47      468.42     64.32 o 
   3  -6  13      161.27      238.36     61.78 o 
   4  -6  13      436.31      548.90     75.60 o 
   5  -6  13      396.27      409.12     76.73 o 
   6  -6  13        9.44      -13.70     69.34 o 
 -11  -5  13       22.37      185.00     62.34 o 
 -10  -5  13     1223.19     1016.32     79.74 o 
  -9  -5  13      413.69      322.78     45.45 o 
  -8  -5  13      310.03      235.70     55.21 o 
  -7  -5  13     1666.13     1341.09     99.57 o 
  -6  -5  13      615.41      549.37     70.14 o 
  -5  -5  13     1611.75     1504.88     95.86 o 
  -4  -5  13      137.40      158.91     53.42 o 
  -3  -5  13      420.27      383.56     60.30 o 
  -2  -5  13      381.39      376.77     60.11 o 
  -1  -5  13      783.05      789.28     69.39 o 
   0  -5  13     1003.33      998.48     50.78 o 
   1  -5  13       57.18       73.05     64.41 o 
   2  -5  13      254.14      365.63     58.48 o 
   3  -5  13      219.66      341.69     62.89 o 
   4  -5  13     1158.75     1119.71     93.26 o 
   5  -5  13       34.08       45.05     63.12 o 
   6  -5  13      360.12      372.93     77.43 o 
 -11  -4  13      795.84      838.06     73.49 o 
 -10  -4  13      229.36      339.18     58.65 o 
  -9  -4  13      379.94      321.75     43.24 o 
  -8  -4  13     2736.05     2402.96    105.00 o 
  -7  -4  13      168.39       73.43     46.75 o 
  -6  -4  13      130.61      154.73     54.83 o 
  -5  -4  13     1148.36     1019.79     79.17 o 
  -4  -4  13      579.56      521.19     61.35 o 
  -3  -4  13     1039.32      975.97     72.09 o 
  -2  -4  13      276.32      292.71     55.17 o 
  -1  -4  13      275.82      309.32     38.28 o 
   0  -4  13      201.88      198.59     32.64 o 
   1  -4  13      771.82      835.14     66.49 o 
   2  -4  13      262.42      383.57     54.81 o 
   3  -4  13      172.10      155.99     54.86 o 
   4  -4  13      174.30      192.73     61.04 o 
   5  -4  13       26.82       57.28     60.09 o 
   6  -4  13       63.28       98.18     63.74 o 
   7  -4  13       33.73       35.82     66.79 o 
 -11  -3  13       72.43      126.05     55.66 o 
 -10  -3  13     1455.86     1386.49     88.73 o 
  -9  -3  13      112.35       77.25     49.04 o 
  -8  -3  13      157.20      109.81     46.50 o 
  -7  -3  13      495.57      518.68     52.52 o 
  -6  -3  13     4574.73     4203.31    153.56 o 
  -5  -3  13     1347.28     1229.94     84.76 o 
  -4  -3  13     1800.32     1527.67     95.47 o 
  -3  -3  13     2091.18     1870.53    104.57 o 
  -2  -3  13      271.57      276.52     51.45 o 
  -1  -3  13      379.97      561.65     38.02 o 
   0  -3  13      636.70      691.26     43.73 o 
   1  -3  13      101.47       95.24     36.11 o 
   2  -3  13      466.09      495.20     41.80 o 
   3  -3  13      254.24      318.66     57.03 o 
   4  -3  13      141.85      112.66     54.82 o 
   5  -3  13       26.94       84.83     57.67 o 
   6  -3  13       60.30      108.86     61.28 o 
   7  -3  13      137.96      120.86     67.33 o 
 -12  -2  13      773.23      885.23     76.13 o 
 -11  -2  13       25.97      191.53     55.16 o 
 -10  -2  13      190.23      261.56     52.87 o 
  -9  -2  13       16.41       47.34     62.34 o 
  -8  -2  13     1990.70     1907.88     86.28 o 
  -7  -2  13      382.47      347.60     46.52 o 
  -6  -2  13      289.74      263.77     42.72 o 
  -5  -2  13     2990.43     2842.26    142.76 o 
  -4  -2  13     2742.44     2422.14    129.53 o 
  -3  -2  13     1574.28     1565.15     93.83 o 
  -2  -2  13      665.00      630.44     39.10 o 
  -1  -2  13      433.82      467.24     32.89 o 
   0  -2  13        9.13        3.55     22.87 o 
   1  -2  13      230.02      299.78     29.77 o 
   2  -2  13       90.12       73.31     26.44 o 
   3  -2  13       29.80       40.31     32.14 o 
   4  -2  13      514.39      536.92     66.69 o 
   5  -2  13      198.12      283.31     64.20 o 
   6  -2  13      217.90      179.46     62.73 o 
   7  -2  13       11.42       27.92     60.86 o 
 -12  -1  13      394.68      440.10     66.17 o 
 -11  -1  13       11.68      105.93     81.35 o 
 -10  -1  13     2149.21     2028.76    116.43 o 
  -9  -1  13      594.98      586.67     55.96 o 
  -8  -1  13       96.80       95.12     42.42 o 
  -7  -1  13      569.21      537.23     50.18 o 
  -6  -1  13     3563.70     3254.68    122.49 o 
  -5  -1  13       86.23       47.46     58.15 o 
  -4  -1  13      360.46      383.51     55.48 o 
  -3  -1  13      101.41       87.26     25.59 o 
  -2  -1  13      964.25     1049.34     49.42 o 
  -1  -1  13      705.24      768.42     39.62 o 
   0  -1  13      885.14      928.78     42.69 o 
   1  -1  13      720.34      813.40     40.93 o 
   2  -1  13       20.47       -0.73     24.93 o 
   3  -1  13      796.09      945.91     45.10 o 
   4  -1  13      241.95      202.73     54.43 o 
   5  -1  13       16.73       84.10     54.00 o 
   6  -1  13      643.45      849.25     83.57 o 
   7  -1  13       29.24       -4.45     59.98 o 
   8  -1  13       46.43       16.39     67.94 o 
 -12   0  13      387.99      781.46    192.33 o 
 -11   0  13      417.23      676.80     83.11 o 
 -10   0  13     1669.03     1554.60     83.17 o 
  -9   0  13        2.57       45.35     42.12 o 
  -8   0  13     1880.18     1654.45     78.68 o 
  -7   0  13      125.19      150.38     39.58 o 
  -6   0  13      790.56      659.67     51.69 o 
  -5   0  13       99.64       76.44     33.97 o 
  -4   0  13     1487.02     1496.74     53.06 o 
  -3   0  13      140.85      180.45     29.08 o 
  -2   0  13     1520.86     1674.13     65.63 o 
  -1   0  13      212.38      247.81     27.23 o 
   0   0  13       64.09       66.37     23.72 o 
   1   0  13     4560.09     5660.33    155.35 o 
   2   0  13      246.22      249.21     29.45 o 
   3   0  13      870.06      939.01     60.31 o 
   4   0  13     1047.62     1177.36     87.13 o 
   5   0  13       16.39       23.59     50.42 o 
   6   0  13       70.34       71.55     57.07 o 
   7   0  13      384.50      376.21     71.21 o 
   8   0  13       72.62      146.27     65.92 o 
 -12   1  13      315.57      274.56     93.04 o 
 -11   1  13       10.32      202.84    145.97 o 
 -10   1  13     2062.84     2126.96     98.69 o 
  -9   1  13      578.67      576.45     55.50 o 
  -8   1  13      100.61       91.64     40.58 o 
  -7   1  13      630.59      585.36     50.22 o 
  -6   1  13     3548.00     3520.54    121.80 o 
  -5   1  13       70.17       90.84     29.85 o 
  -4   1  13      359.38      349.77     29.62 o 
  -3   1  13      141.93      108.24     23.91 o 
  -2   1  13      956.65     1016.30     43.54 o 
  -1   1  13      647.40      809.69     40.33 o 
   0   1  13      848.98      884.12     51.92 o 
   1   1  13      703.19      802.19     34.22 o 
   2   1  13       24.14      -34.26     17.13 o 
   3   1  13      813.92      836.33     75.31 o 
   4   1  13      216.09      144.38     52.63 o 
   5   1  13       22.19      -16.97     50.63 o 
   6   1  13      684.53      758.61     79.86 o 
   7   1  13       43.17      -60.79     54.01 o 
   8   1  13       47.30       68.95     64.31 o 
 -12   2  13      729.47     1005.63     78.45 o 
 -11   2  13        8.30      267.22    244.05 o 
 -10   2  13      203.69      323.51     55.80 o 
  -9   2  13       26.93       92.17     99.46 o 
  -8   2  13     1903.08     1897.15     86.53 o 
  -7   2  13      359.03      387.80     48.45 o 
  -6   2  13      291.00      291.28     30.82 o 
  -5   2  13     2942.93     2885.63     85.78 o 
  -4   2  13     2597.96     2741.21     90.66 o 
  -3   2  13     1652.88     1652.15     55.65 o 
  -2   2  13      617.38      631.63     37.21 o 
  -1   2  13      460.79      386.04     36.52 o 
   0   2  13       15.51      -20.88     18.66 o 
   1   2  13      207.43      286.44     22.06 o 
   2   2  13       66.38       49.07     18.97 o 
   3   2  13       15.11       17.14     21.20 o 
   4   2  13      538.45      561.75     39.47 o 
   5   2  13      221.16      178.97     60.13 o 
   6   2  13      210.71      212.77     61.83 o 
   7   2  13       14.01        2.92     58.14 o 
 -11   3  13       65.72       42.36     80.30 o 
 -10   3  13     1400.68     1475.34     93.10 o 
  -9   3  13      135.55      180.58    106.67 o 
  -8   3  13      160.90      170.05     33.57 o 
  -7   3  13      521.70      514.28     47.36 o 
  -6   3  13     4571.41     4540.00    124.14 o 
  -5   3  13     1220.52     1253.79     51.15 o 
  -4   3  13     1617.09     1757.38     59.34 o 
  -3   3  13     1962.74     1995.83     66.85 o 
  -2   3  13      246.63      174.04     36.04 o 
  -1   3  13      417.29      403.27     32.44 o 
   0   3  13      701.85      702.09     32.57 o 
   1   3  13      105.87       99.18     20.45 o 
   2   3  13      508.35      495.88     33.06 o 
   3   3  13      271.53      287.38     28.98 o 
   4   3  13       88.69       51.78     25.29 o 
   5   3  13       21.52       25.59     29.10 o 
   6   3  13       59.62       65.43     55.85 o 
   7   3  13      112.64       72.77     61.48 o 
 -11   4  13      851.57      881.01     88.39 o 
 -10   4  13      260.06      287.52     83.27 o 
  -9   4  13      430.65      334.23     52.68 o 
  -8   4  13     2547.83     2512.99     85.34 o 
  -7   4  13      198.31      183.84     41.37 o 
  -6   4  13      118.95      181.12     48.83 o 
  -5   4  13     1014.75     1062.51     55.06 o 
  -4   4  13      662.90      506.72     37.35 o 
  -3   4  13      931.10      899.37     43.87 o 
  -2   4  13      314.90      280.11     35.40 o 
  -1   4  13      242.79      272.25     24.79 o 
   0   4  13      196.27      173.13     25.55 o 
   1   4  13      730.42      774.09     38.56 o 
   2   4  13      273.42      301.44     31.01 o 
   3   4  13      163.92      209.67     29.49 o 
   4   4  13      165.10      109.01     29.17 o 
   5   4  13       30.47      -15.66     27.14 o 
   6   4  13       46.56       34.91     28.18 o 
   7   4  13       42.33      -25.31     61.05 o 
 -11   5  13       24.61      -44.84     83.02 o 
 -10   5  13     1191.97     1178.37    121.32 o 
  -9   5  13      423.91      375.10     55.67 o 
  -8   5  13      291.64      262.41     48.48 o 
  -7   5  13     1631.44     1470.87     62.26 o 
  -6   5  13      641.74      550.62     51.78 o 
  -5   5  13     1575.17     1594.44    133.94 o 
  -4   5  13      210.02      137.63     27.89 o 
  -3   5  13      393.25      344.24     35.87 o 
  -2   5  13      430.32      305.27     34.12 o 
  -1   5  13      816.72      716.71     43.09 o 
   0   5  13      968.67      939.37     43.72 o 
   1   5  13       40.33       15.79     25.45 o 
   2   5  13      226.44      190.41     31.67 o 
   3   5  13      197.59      211.62     31.83 o 
   4   5  13     1141.93     1114.90     49.59 o 
   5   5  13       28.96       55.71     26.72 o 
   6   5  13      355.12      380.63     33.71 o 
 -10   6  13       69.78       53.99     54.14 o 
  -9   6  13      442.57      427.23     62.10 o 
  -8   6  13     1130.04      930.81     68.94 o 
  -7   6  13     1186.31     1162.93     74.95 o 
  -6   6  13      590.99      585.06     54.53 o 
  -5   6  13      532.79      475.07     58.26 o 
  -4   6  13      122.22      175.91     38.91 o 
  -3   6  13      829.12      826.95     53.64 o 
  -2   6  13      830.30      800.80     80.01 o 
  -1   6  13      437.16      425.38     49.30 o 
   0   6  13       35.33       -7.97     26.44 o 
   1   6  13      496.58      510.28     37.58 o 
   2   6  13      469.35      444.35     38.13 o 
   3   6  13      171.17       95.75     32.19 o 
   4   6  13      414.05      513.89     36.15 o 
   5   6  13      380.58      423.85     34.92 o 
   6   6  13       19.51      -14.87     29.12 o 
  -9   7  13      710.94      555.73     75.77 o 
  -8   7  13       16.61      -41.84     48.20 o 
  -7   7  13      513.59      453.23     58.76 o 
  -6   7  13     1001.53      880.59     65.06 o 
  -5   7  13      276.92      331.34     57.60 o 
  -4   7  13     1418.43     1306.05     68.38 o 
  -3   7  13      464.06      421.40     72.71 o 
  -2   7  13      278.32      276.93     66.02 o 
  -1   7  13      867.35      898.35     64.15 o 
   0   7  13      398.21      368.19     36.40 o 
   1   7  13      176.80      179.56     33.18 o 
   2   7  13      472.37      523.15     43.97 o 
   3   7  13       47.54        6.07     31.35 o 
   4   7  13       33.46       45.85     28.72 o 
   5   7  13       14.63      -23.33     28.88 o 
  -8   8  13      383.55      366.19     61.21 o 
  -7   8  13      522.75      491.49     62.00 o 
  -6   8  13      268.77      144.08     57.17 o 
  -5   8  13      826.41      779.08     62.66 o 
  -4   8  13        9.60       11.39     61.45 o 
  -3   8  13     1183.43     1116.96    103.55 o 
  -2   8  13      954.16      944.50     96.72 o 
  -1   8  13      312.65      298.86     63.23 o 
   0   8  13      398.89      459.49     40.09 o 
   1   8  13       85.83       57.36     31.74 o 
   2   8  13      117.46       84.20     34.26 o 
   3   8  13       57.25       -3.45     33.55 o 
   4   8  13      130.28       75.20     31.76 o 
  -7   9  13      546.21      498.19     64.44 o 
  -6   9  13      320.00      351.47     56.82 o 
  -5   9  13      548.62      608.36     93.85 o 
  -4   9  13      255.08      206.97     72.77 o 
  -3   9  13      748.88      827.55     96.23 o 
  -2   9  13      141.44      219.68     69.78 o 
  -1   9  13       54.48       -8.75     46.41 o 
   0   9  13       71.67       63.79     34.30 o 
   1   9  13        5.04      -45.21     32.70 o 
   2   9  13      156.07      176.95     38.47 o 
   3   9  13      151.35      143.70     38.49 o 
  -5  10  13      315.22      314.29     84.84 o 
  -4  10  13      110.25      123.32     73.36 o 
  -3  10  13       53.81       62.32     70.21 o 
  -2  10  13      143.16      193.10     73.42 o 
  -1  10  13      672.48      800.24     70.58 o 
   0  10  13       61.11       34.77     35.82 o 
   1  10  13      106.20       80.68     42.01 o 
  -3 -10  14       86.64       77.51     81.93 o 
  -2 -10  14        1.04      -33.62     77.65 o 
  -6  -9  14      342.62      359.74     83.15 o 
  -5  -9  14      173.94      154.72     78.85 o 
  -4  -9  14      127.66      -38.48     73.64 o 
  -3  -9  14      421.70      419.74     82.88 o 
  -2  -9  14      522.46      559.07     89.22 o 
  -1  -9  14       99.44       84.04     72.93 o 
   0  -9  14      346.37      408.07     80.86 o 
   1  -9  14      135.94      129.48     71.51 o 
  -8  -8  14      196.30      209.86     81.30 o 
  -7  -8  14      179.77      150.75     75.15 o 
  -6  -8  14       21.26      -37.44     69.30 o 
  -5  -8  14      323.41      220.54     75.69 o 
  -4  -8  14     1793.53     1437.70    108.29 o 
  -3  -8  14      263.38      151.89     73.67 o 
  -2  -8  14      685.22      793.81     86.14 o 
  -1  -8  14      466.91      533.25     80.20 o 
   0  -8  14      296.74      444.47     75.90 o 
   1  -8  14      401.71      429.21     76.79 o 
  -9  -7  14      232.42      201.85     63.39 o 
  -8  -7  14       71.37      129.38     75.22 o 
  -7  -7  14      150.42      174.17     69.00 o 
  -6  -7  14      538.80      523.01     79.37 o 
  -5  -7  14      535.00      495.64     77.38 o 
  -4  -7  14      193.11       46.04     67.20 o 
  -3  -7  14     1996.42     1559.99    107.51 o 
  -2  -7  14      486.26      511.50     75.56 o 
  -1  -7  14      499.55      649.25     78.57 o 
   0  -7  14      847.89      799.27     79.69 o 
   1  -7  14       73.47       82.39     60.79 o 
   2  -7  14      322.43      481.16     66.24 o 
   3  -7  14      261.52      492.29     72.20 o 
   4  -7  14      131.01      282.41     71.91 o 
 -10  -6  14      164.53      113.84     47.48 o 
  -9  -6  14      264.97      278.28     74.62 o 
  -8  -6  14      156.29      120.00     63.56 o 
  -7  -6  14      769.50      693.34     82.23 o 
  -6  -6  14      114.40       14.26     60.34 o 
  -5  -6  14      740.62      575.93     74.92 o 
  -4  -6  14      634.17      580.79     73.07 o 
  -3  -6  14      587.19      649.90     72.16 o 
  -2  -6  14      273.66      329.11     64.60 o 
  -1  -6  14     1206.04     1149.69     89.28 o 
   0  -6  14      163.95      331.41     64.76 o 
   1  -6  14      447.28      489.16     67.72 o 
   2  -6  14      960.86     1169.15     84.74 o 
   3  -6  14        7.14      130.09     58.36 o 
   4  -6  14      934.72     1037.19     90.28 o 
   5  -6  14      141.19      339.61     74.89 o 
 -10  -5  14      770.62      662.36     91.53 o 
  -9  -5  14      132.33      117.22     72.17 o 
  -8  -5  14      268.72      195.89     68.81 o 
  -7  -5  14      451.85      510.04     77.73 o 
  -6  -5  14      760.24      685.30     79.42 o 
  -5  -5  14      130.98       39.14     55.69 o 
  -4  -5  14      363.35      299.66     60.37 o 
  -3  -5  14     1039.10      825.75     77.45 o 
  -2  -5  14      474.29      531.77     66.39 o 
  -1  -5  14       36.37       51.09     54.19 o 
   0  -5  14     1260.76     1175.73     87.20 o 
   1  -5  14     2350.99     2331.01     87.38 o 
   2  -5  14      442.59      531.13     47.08 o 
   3  -5  14     1155.07     1275.97     89.70 o 
   4  -5  14      161.94      297.22     64.40 o 
   5  -5  14      160.28      188.73     67.15 o 
   6  -5  14      134.25      226.85     72.62 o 
 -11  -4  14       34.75      164.33     61.00 o 
 -10  -4  14      182.68      188.65     57.27 o 
  -9  -4  14       32.69        2.12     50.41 o 
  -8  -4  14      794.14      689.39     62.80 o 
  -7  -4  14      563.42      471.76     57.52 o 
  -6  -4  14       15.26       -9.16     52.16 o 
  -5  -4  14     1281.22     1075.78     83.11 o 
  -4  -4  14      130.77      120.37     51.56 o 
  -3  -4  14        9.79       25.26     48.38 o 
  -2  -4  14     1084.62      971.30     81.27 o 
  -1  -4  14     1459.37     1281.83     86.27 o 
   0  -4  14      547.18      581.61     42.53 o 
   1  -4  14      406.02      465.55     42.82 o 
   2  -4  14     1109.48     1229.64     59.35 o 
   3  -4  14      643.61      697.02     72.52 o 
   4  -4  14      693.37      638.75     74.49 o 
   5  -4  14      172.93      200.76     63.01 o 
   6  -4  14       88.01      109.99     66.24 o 
 -11  -3  14       88.70      191.78     58.67 o 
 -10  -3  14      210.52      295.63     57.80 o 
  -9  -3  14       75.85       45.47     48.97 o 
  -8  -3  14        7.81      -43.08     44.29 o 
  -7  -3  14      294.46      339.85     50.03 o 
  -6  -3  14      144.40      110.21     44.71 o 
  -5  -3  14     1449.52     1296.20     93.23 o 
  -4  -3  14      166.91      116.01     50.00 o 
  -3  -3  14     2548.38     2550.88    130.74 o 
  -2  -3  14      339.99      352.66     56.08 o 
  -1  -3  14      310.54      308.76     60.74 o 
   0  -3  14     1781.25     1919.31     73.74 o 
   1  -3  14      173.12      242.57     34.90 o 
   2  -3  14      500.15      518.83     44.63 o 
   3  -3  14      211.31      291.65     40.36 o 
   4  -3  14      218.85      260.83     61.94 o 
   5  -3  14      268.30      331.55     65.62 o 
   6  -3  14      451.55      463.81     74.53 o 
 -11  -2  14      203.38      318.37     58.67 o 
 -10  -2  14       37.93      125.19     85.93 o 
  -9  -2  14       91.95       98.97     56.21 o 
  -8  -2  14      224.11      193.15     46.72 o 
  -7  -2  14      830.09      654.52     55.76 o 
  -6  -2  14      215.95      119.25     42.06 o 
  -5  -2  14      552.91      509.18     65.59 o 
  -4  -2  14      471.77      367.99     57.66 o 
  -3  -2  14      552.39      607.48     64.36 o 
  -2  -2  14     2202.50     2268.07    133.92 o 
  -1  -2  14      723.97      717.85     38.81 o 
   0  -2  14      277.10      359.05     31.86 o 
   1  -2  14       81.86       31.15     51.45 o 
   2  -2  14      123.94      182.61     35.37 o 
   3  -2  14      120.16      141.92     37.49 o 
   4  -2  14      354.38      408.67     66.11 o 
   5  -2  14      149.67      236.16     61.51 o 
   6  -2  14      202.78      305.24     69.76 o 
   7  -2  14       77.17       77.13     67.71 o 
 -11  -1  14      134.39      262.98     93.52 o 
 -10  -1  14      482.01      568.90     60.94 o 
  -9  -1  14      366.09      326.57     52.48 o 
  -8  -1  14      255.28      349.42     50.72 o 
  -7  -1  14      699.27      518.54     50.76 o 
  -6  -1  14       57.43       71.04     38.48 o 
  -5  -1  14     1564.93     1473.91     71.00 o 
  -4  -1  14      735.23      677.60     68.85 o 
  -3  -1  14      130.95      104.43     28.25 o 
  -2  -1  14      283.53      303.90     33.32 o 
  -1  -1  14       28.79       46.55     30.00 o 
   0  -1  14     2179.91     2657.40     81.01 o 
   1  -1  14      657.82      778.79     41.49 o 
   2  -1  14      520.10      574.78     41.05 o 
   3  -1  14      182.98      185.78     31.79 o 
   4  -1  14      464.73      629.37     69.54 o 
   5  -1  14        6.84       38.17     53.93 o 
   6  -1  14       79.56      145.26     61.60 o 
   7  -1  14      145.56      194.74     68.59 o 
 -11   0  14       34.88      248.07    110.89 o 
 -10   0  14      104.58      260.20     70.04 o 
  -9   0  14        0.86       29.91    102.21 o 
  -8   0  14       14.07       34.45     41.07 o 
  -7   0  14     2743.69     2403.90     98.05 o 
  -6   0  14      932.54      962.63     57.82 o 
  -5   0  14      339.70      390.75     42.69 o 
  -4   0  14      128.28      149.56     29.96 o 
  -3   0  14      167.51      186.38     28.03 o 
  -2   0  14      940.11     1002.60     82.03 o 
  -1   0  14      577.46      643.49     51.16 o 
   0   0  14      656.74      687.03     39.60 o 
   1   0  14       48.31       89.71     26.13 o 
   2   0  14     1588.66     1758.19     63.49 o 
   3   0  14        1.07       77.30     41.39 o 
   4   0  14     1684.68     1819.22    113.28 o 
   5   0  14        0.80       22.27     54.92 o 
   6   0  14        0.31       -6.41     56.30 o 
   7   0  14        5.57       23.98     61.56 o 
 -11   1  14      129.43      441.56    226.87 o 
 -10   1  14      476.80      607.56    153.93 o 
  -9   1  14      339.15      359.72     92.63 o 
  -8   1  14      310.82      358.57     52.21 o 
  -7   1  14      682.73      608.31     51.36 o 
  -6   1  14       66.73       57.85     36.26 o 
  -5   1  14     1654.44     1589.15     56.29 o 
  -4   1  14      726.24      691.84     56.07 o 
  -3   1  14       95.91      126.96     26.10 o 
  -2   1  14      244.67      316.65     30.94 o 
  -1   1  14       26.00        7.97     24.90 o 
   0   1  14     2239.12     2443.46    108.97 o 
   1   1  14      631.64      694.97     39.56 o 
   2   1  14      498.53      632.68     52.65 o 
   3   1  14      206.56      133.31     52.52 o 
   4   1  14      470.44      476.59     68.24 o 
   5   1  14        3.53      -12.41     52.15 o 
   6   1  14       84.47      132.92     60.77 o 
   7   1  14      148.25      138.33     67.21 o 
 -11   2  14      221.78      205.54     84.02 o 
 -10   2  14       29.31      148.32    127.06 o 
  -9   2  14      106.32      149.95     99.45 o 
  -8   2  14      257.40      213.93     84.47 o 
  -7   2  14      843.03      884.08     68.74 o 
  -6   2  14      241.20      208.25     38.94 o 
  -5   2  14      607.30      610.58     59.82 o 
  -4   2  14      490.77      548.60     42.75 o 
  -3   2  14      604.36      617.23     38.89 o 
  -2   2  14     2288.36     2293.31     74.55 o 
  -1   2  14      570.71      582.27     38.68 o 
   0   2  14      289.35      352.06     30.75 o 
   1   2  14       56.77       64.49     26.19 o 
   2   2  14      155.56       98.01     21.16 o 
   3   2  14      124.89      116.70     49.95 o 
   4   2  14      337.42      367.82     63.09 o 
   5   2  14      151.18      100.84     57.99 o 
   6   2  14      197.78      238.62     65.33 o 
   7   2  14       69.37       50.66     65.83 o 
 -11   3  14      106.19       88.10     83.78 o 
 -10   3  14      169.57      101.86     76.06 o 
  -9   3  14       79.54      215.65    117.69 o 
  -8   3  14       11.87      -22.32    126.85 o 
  -7   3  14      306.63      357.47     83.14 o 
  -6   3  14      199.08      205.53     31.01 o 
  -5   3  14     1453.74     1489.44     55.62 o 
  -4   3  14      166.11      221.88     34.38 o 
  -3   3  14     2446.34     2636.49     90.60 o 
  -2   3  14      301.77      343.62     37.38 o 
  -1   3  14      266.67      304.71     34.37 o 
   0   3  14     1840.77     1874.45     70.67 o 
   1   3  14      149.71      172.29     23.28 o 
   2   3  14      490.79      505.24     33.26 o 
   3   3  14      299.32      200.93     28.52 o 
   4   3  14      234.17      217.16     33.60 o 
   5   3  14      281.73      245.63     63.28 o 
   6   3  14      401.34      330.60     69.78 o 
 -11   4  14       41.58       85.14     85.13 o 
 -10   4  14      170.64      157.03     81.23 o 
  -9   4  14       32.67       12.84     70.24 o 
  -8   4  14      812.02      646.20     57.93 o 
  -7   4  14      516.33      483.40     40.83 o 
  -6   4  14       14.38       -0.88     34.48 o 
  -5   4  14     1190.47     1206.99     62.27 o 
  -4   4  14      202.69      205.41     30.38 o 
  -3   4  14       18.61       20.94     34.83 o 
  -2   4  14     1121.70     1120.09     48.51 o 
  -1   4  14     1494.34     1319.56     69.76 o 
   0   4  14      555.20      502.45     40.57 o 
   1   4  14      380.35      385.46     32.41 o 
   2   4  14     1036.84     1117.22     47.52 o 
   3   4  14      626.98      598.60     39.65 o 
   4   4  14      707.24      693.94     40.39 o 
   5   4  14      158.97      111.42     34.72 o 
   6   4  14       83.90      104.53     62.46 o 
 -10   5  14      714.23      587.25    100.01 o 
  -9   5  14      159.51      160.80     51.21 o 
  -8   5  14      238.36      278.34     65.97 o 
  -7   5  14      460.57      476.90     78.64 o 
  -6   5  14      800.54      738.43     57.11 o 
  -5   5  14       95.47       86.04     29.48 o 
  -4   5  14      351.67      395.39     73.37 o 
  -3   5  14      975.41      906.26     75.43 o 
  -2   5  14      545.82      449.24     87.80 o 
  -1   5  14       57.70       38.21     28.17 o 
   0   5  14     1184.23     1197.70     49.96 o 
   1   5  14     2247.08     2279.50     71.75 o 
   2   5  14      460.03      510.14     38.14 o 
   3   5  14     1114.59     1080.31     50.72 o 
   4   5  14      178.59      211.35     33.38 o 
   5   5  14      154.75      157.34     34.21 o 
   6   5  14      132.78      110.79     39.08 o 
 -10   6  14      140.75      125.08     88.09 o 
  -9   6  14      269.67      236.64    121.06 o 
  -8   6  14      129.01      116.00     51.53 o 
  -7   6  14      754.17      659.48     60.74 o 
  -6   6  14      120.69      119.52     43.38 o 
  -5   6  14      716.26      600.91     53.17 o 
  -4   6  14      706.63      546.56     52.23 o 
  -3   6  14      538.00      496.59     81.54 o 
  -2   6  14      351.61      310.24     66.25 o 
  -1   6  14     1102.69     1118.47     69.16 o 
   0   6  14      165.40      211.96     32.58 o 
   1   6  14      463.14      415.04     37.51 o 
   2   6  14      966.29      901.92     48.25 o 
   3   6  14        6.42        5.84     31.36 o 
   4   6  14      951.17      940.85     49.75 o 
   5   6  14      146.59      208.37     36.62 o 
  -9   7  14      220.86      165.95     73.66 o 
  -8   7  14      100.51       79.53     53.49 o 
  -7   7  14      142.36       85.04     50.69 o 
  -6   7  14      564.62      525.96     58.61 o 
  -5   7  14      462.62      493.90     54.76 o 
  -4   7  14      222.86      277.55     70.52 o 
  -3   7  14     1933.19     1701.22    119.03 o 
  -2   7  14      427.22      573.37     79.53 o 
  -1   7  14      504.93      558.27     58.57 o 
   0   7  14      851.06      807.11     45.90 o 
   1   7  14       70.38       55.82     31.58 o 
   2   7  14      324.78      275.61     43.18 o 
   3   7  14      325.12      309.31     41.76 o 
   4   7  14      144.84      118.62     36.42 o 
  -8   8  14      222.85      132.84     57.52 o 
  -7   8  14      132.54       72.64     52.22 o 
  -6   8  14       24.87      -43.25     80.68 o 
  -5   8  14      309.27      269.58     76.95 o 
  -4   8  14     1636.05     1510.70    117.67 o 
  -3   8  14      272.77      221.33     72.54 o 
  -2   8  14      716.02      686.68     89.20 o 
  -1   8  14      452.71      510.51     60.29 o 
   0   8  14      373.89      278.94     38.30 o 
   1   8  14      438.80      428.16     41.14 o 
   2   8  14       28.89       17.92     33.70 o 
   3   8  14       27.03       41.48     36.02 o 
  -6   9  14      301.27      303.57     88.94 o 
  -5   9  14      138.26       93.85     75.04 o 
  -4   9  14      120.13      127.53     72.40 o 
  -3   9  14      390.06      377.52     82.14 o 
  -2   9  14      554.93      651.89     92.12 o 
  -1   9  14      110.43       61.12     50.33 o 
   0   9  14      347.59      387.24     42.11 o 
   1   9  14      114.14      146.35     37.76 o 
   2   9  14       23.44      -16.06     34.97 o 
  -3  10  14       79.78       71.91     74.71 o 
  -2  10  14       11.86       41.17     71.84 o 
  -5  -9  15       33.01       58.28     79.49 o 
  -4  -9  15       25.88       24.24     77.85 o 
  -3  -9  15       60.34      -21.55     76.19 o 
  -2  -9  15       14.35      -56.09     73.60 o 
  -1  -9  15       86.21       23.24     74.89 o 
   0  -9  15       12.02      -72.17     72.73 o 
  -7  -8  15      342.56      262.78     80.89 o 
  -6  -8  15       11.56       23.34     72.49 o 
  -5  -8  15      371.26      218.78     77.87 o 
  -4  -8  15      366.95      489.35     84.53 o 
  -3  -8  15      164.81       78.49     73.77 o 
  -2  -8  15       28.54       60.96     71.72 o 
  -1  -8  15      580.62      571.53     83.99 o 
   0  -8  15       83.22      133.69     71.51 o 
   1  -8  15       47.57       48.78     68.73 o 
   2  -8  15       46.24       68.47     68.08 o 
  -8  -7  15       74.51      196.27     80.29 o 
  -7  -7  15       98.33      128.12     70.74 o 
  -6  -7  15      652.71      569.14     82.66 o 
  -5  -7  15      520.91      487.52     80.31 o 
  -4  -7  15      174.21      124.77     69.05 o 
  -3  -7  15      134.59       29.90     65.73 o 
  -2  -7  15      216.15      212.82     69.72 o 
  -1  -7  15       91.02       34.77     64.69 o 
   0  -7  15      155.94      221.59     69.42 o 
   1  -7  15      349.11      324.94     71.90 o 
   2  -7  15      106.88      216.49     66.47 o 
   3  -7  15      103.33      301.66     66.77 o 
  -9  -6  15      206.76      247.85     80.74 o 
  -8  -6  15      668.92      713.71     72.46 o 
  -7  -6  15      251.21      299.90     73.65 o 
  -6  -6  15      117.48       88.90     65.96 o 
  -5  -6  15      134.89       62.09     62.31 o 
  -4  -6  15       86.99      -51.48     60.73 o 
  -3  -6  15      165.54      123.70     64.34 o 
  -2  -6  15       11.24      -10.58     61.92 o 
  -1  -6  15      169.24      166.88     65.90 o 
   0  -6  15      387.44      319.05     67.43 o 
   1  -6  15       44.98       -4.34     61.75 o 
   2  -6  15      376.17      491.91     47.90 o 
   3  -6  15      485.77      705.85     73.86 o 
 -10  -5  15      222.59      205.94     70.40 o 
  -9  -5  15     1122.60      973.78     80.10 o 
  -8  -5  15       49.26       94.69     84.22 o 
  -7  -5  15      813.66      762.71     85.16 o 
  -6  -5  15      458.41      436.57     70.61 o 
  -5  -5  15       27.67      -75.98     53.68 o 
  -4  -5  15       30.63       81.41     57.90 o 
  -3  -5  15       39.22       11.59     55.75 o 
  -2  -5  15      382.00      376.32     66.95 o 
  -1  -5  15       78.46       15.09     57.43 o 
   0  -5  15       98.73       21.80     60.11 o 
   1  -5  15      244.92      310.78     73.61 o 
   2  -5  15      452.86      485.78     57.44 o 
   3  -5  15      399.06      578.82     49.63 o 
   4  -5  15     1261.68     1448.72    102.05 o 
   5  -5  15      140.23      268.29     70.54 o 
 -10  -4  15      638.78      558.23     67.97 o 
  -9  -4  15        7.03      -16.07     84.92 o 
  -8  -4  15      336.39      276.44     56.83 o 
  -7  -4  15      435.89      375.81     56.07 o 
  -6  -4  15      116.61      131.39     59.35 o 
  -5  -4  15      916.64      778.50     77.89 o 
  -4  -4  15      601.15      535.93     67.47 o 
  -3  -4  15        0.21        7.83     52.71 o 
  -2  -4  15      329.16      281.79     61.50 o 
  -1  -4  15      312.90      316.52     63.39 o 
   0  -4  15      743.75      710.58     51.45 o 
   1  -4  15       59.81      107.88     73.01 o 
   2  -4  15      172.35      242.93     41.55 o 
   3  -4  15      155.65      236.85     42.32 o 
   4  -4  15        1.85       70.55     39.76 o 
   5  -4  15      208.87      265.92     69.13 o 
 -11  -3  15      393.84      413.34     65.07 o 
 -10  -3  15      477.15      428.89     63.34 o 
  -9  -3  15      320.04      347.31     58.06 o 
  -8  -3  15      406.10      424.65    105.08 o 
  -7  -3  15      642.33      513.33     57.36 o 
  -6  -3  15      177.44       43.57     51.23 o 
  -5  -3  15      167.44      147.34     54.02 o 
  -4  -3  15      639.19      633.90     69.60 o 
  -3  -3  15      386.16      373.05     58.33 o 
  -2  -3  15      896.26      829.22     72.74 o 
  -1  -3  15       92.53       87.10     32.44 o 
   0  -3  15      641.73      726.46     47.08 o 
   1  -3  15      257.83      296.87     38.64 o 
   2  -3  15       38.85       17.83     68.48 o 
   3  -3  15      272.33      264.65     42.12 o 
   4  -3  15      186.41      296.12     43.46 o 
   5  -3  15        9.68       93.19     61.86 o 
   6  -3  15       18.04       53.00     64.83 o 
 -11  -2  15      383.70      528.01     65.87 o 
 -10  -2  15      283.60      252.01     62.80 o 
  -9  -2  15      544.94      478.45     59.63 o 
  -8  -2  15      900.15      719.46     62.12 o 
  -7  -2  15      810.05      725.97     58.55 o 
  -6  -2  15      240.81      246.41     47.24 o 
  -5  -2  15     1773.82     1720.72    106.30 o 
  -4  -2  15       93.86       89.54     50.60 o 
  -3  -2  15      111.62       64.71     49.45 o 
  -2  -2  15      166.54      150.55     32.22 o 
  -1  -2  15      336.57      371.09     37.81 o 
   0  -2  15     1053.37     1116.29     56.25 o 
   1  -2  15      522.51      562.77     51.35 o 
   2  -2  15      545.72      607.48     46.10 o 
   3  -2  15       96.23       90.66     38.26 o 
   4  -2  15        6.03       21.42     54.59 o 
   5  -2  15      243.48      337.17     66.57 o 
   6  -2  15      289.66      368.98     71.99 o 
 -11  -1  15       89.40      294.46     60.66 o 
 -10  -1  15      408.50      582.81     62.11 o 
  -9  -1  15     1016.99     1116.49     75.01 o 
  -8  -1  15      525.63      437.16     99.36 o 
  -7  -1  15     1841.87     1578.99     88.10 o 
  -6  -1  15      400.42      349.75     47.28 o 
  -5  -1  15      100.48      101.63     40.95 o 
  -4  -1  15      356.78      379.80     60.21 o 
  -2  -1  15       18.99      -19.05     30.52 o 
  -1  -1  15      580.23      502.21     36.35 o 
   0  -1  15      541.63      616.90     40.11 o 
   1  -1  15       84.98       63.20     29.81 o 
   2  -1  15      897.84      848.86     46.44 o 
   3  -1  15      704.60      823.89     75.04 o 
   4  -1  15      927.48     1031.68     86.35 o 
   5  -1  15       47.29       97.43     57.97 o 
   6  -1  15       43.86       25.61     58.49 o 
 -11   0  15      757.43      942.83    158.76 o 
 -10   0  15     1174.41     1269.24     77.99 o 
  -9   0  15      769.06      705.77     63.22 o 
  -8   0  15      387.40      506.14     84.30 o 
  -7   0  15      513.70      528.96     52.56 o 
  -6   0  15       43.10       54.54     55.94 o 
  -5   0  15     1470.72     1392.32     67.42 o 
  -4   0  15      430.60      456.48     45.95 o 
  -3   0  15        3.33      -37.35     24.72 o 
  -2   0  15      183.18      228.64     30.79 o 
  -1   0  15      176.01      251.58     42.29 o 
   0   0  15      259.73      299.41     32.09 o 
   1   0  15       11.40      -28.78     26.59 o 
   2   0  15      959.39     1103.56     67.64 o 
   3   0  15      251.95      304.98     47.32 o 
   4   0  15       55.46       44.49     54.27 o 
   5   0  15     1572.80     1610.72    111.07 o 
   6   0  15       39.09       91.05     62.17 o 
 -11   1  15       84.99      374.02    167.50 o 
 -10   1  15      407.46      610.43    159.15 o 
  -9   1  15     1079.29     1007.36    111.33 o 
  -8   1  15      566.53      472.47     53.57 o 
  -7   1  15     1800.75     1592.63     76.75 o 
  -6   1  15      452.62      438.13     80.62 o 
  -5   1  15       80.81       85.08     27.79 o 
  -4   1  15      407.38      328.19     32.14 o 
  -3   1  15      637.28      677.30     41.57 o 
  -2   1  15       11.48      -21.90     25.59 o 
  -1   1  15      555.35      516.46     49.37 o 
   0   1  15      560.00      650.37     40.33 o 
   1   1  15       71.82       71.04     35.96 o 
   2   1  15      884.73      866.86     60.79 o 
   3   1  15      713.50      647.83     73.29 o 
   4   1  15      951.86     1053.71     88.53 o 
   5   1  15       50.19       86.18     60.87 o 
   6   1  15       38.73       17.14     58.90 o 
 -11   2  15      317.87      394.05     92.24 o 
 -10   2  15      269.85      210.74     78.82 o 
  -9   2  15      472.35      482.64     79.98 o 
  -8   2  15     1004.46      780.55     75.65 o 
  -7   2  15      829.81      782.86     58.57 o 
  -6   2  15      255.83      298.88     32.96 o 
  -5   2  15     1756.42     1800.82     86.13 o 
  -4   2  15       96.77      131.73     33.67 o 
  -3   2  15       92.87      116.66     40.12 o 
  -2   2  15      177.77      141.85     29.28 o 
  -1   2  15      307.44      360.63     33.49 o 
   0   2  15     1004.62     1133.14     66.90 o 
   1   2  15      571.14      502.76     50.82 o 
   2   2  15      531.41      510.33     66.00 o 
   3   2  15      120.97      131.70     55.29 o 
   4   2  15        5.98       25.21     52.68 o 
   5   2  15      251.53      241.49     64.16 o 
   6   2  15      320.75      323.34     71.47 o 
 -11   3  15      399.10      347.11     92.30 o 
 -10   3  15      483.42      397.16     85.43 o 
  -9   3  15      292.28      365.87     79.00 o 
  -8   3  15      385.18      292.10     74.35 o 
  -7   3  15      517.69      602.32     65.46 o 
  -6   3  15      196.76      149.15     38.50 o 
  -5   3  15      172.37      154.70     37.71 o 
  -4   3  15      619.15      576.48     41.11 o 
  -3   3  15      394.84      421.94     51.56 o 
  -2   3  15      879.56      946.15     46.04 o 
  -1   3  15      117.08       60.73     39.12 o 
   0   3  15      600.37      660.24     54.20 o 
   1   3  15      282.26      218.16     33.33 o 
   2   3  15       36.80       26.04     24.64 o 
   3   3  15      300.72      203.27     58.55 o 
   4   3  15      181.22      162.05     58.44 o 
   5   3  15       14.10      -19.74     54.67 o 
   6   3  15        9.79      -47.38     56.91 o 
 -10   4  15      548.96      640.53    100.56 o 
  -9   4  15        0.31       68.64     74.90 o 
  -8   4  15      395.98      307.27    108.63 o 
  -7   4  15      385.90      383.30     72.40 o 
  -6   4  15      100.16       54.55     38.64 o 
  -5   4  15      766.43      822.67     58.21 o 
  -4   4  15      633.64      588.43     41.70 o 
  -3   4  15        0.53        8.19     26.99 o 
  -2   4  15      329.86      382.49     44.26 o 
  -1   4  15      274.03      295.55     41.45 o 
   0   4  15      743.18      679.13     45.06 o 
   1   4  15       56.02       14.63     30.49 o 
   2   4  15      179.37      154.90     29.55 o 
   3   4  15      193.07      154.83     31.13 o 
   4   4  15        4.28      -31.40     32.44 o 
   5   4  15      196.88      140.18     64.35 o 
 -10   5  15      227.05      154.39     84.20 o 
  -9   5  15     1070.19      965.96     72.72 o 
  -8   5  15       34.54       87.07     93.53 o 
  -7   5  15      850.40      767.32     62.02 o 
  -6   5  15      510.64      505.94     58.34 o 
  -5   5  15       30.13      -25.92     36.67 o 
  -4   5  15       49.26        1.31     35.61 o 
  -3   5  15       19.73       39.16     27.42 o 
  -2   5  15      294.97      314.04     42.21 o 
  -1   5  15      101.78       84.37     54.99 o 
   0   5  15       87.06       52.20     41.41 o 
   1   5  15      260.05      211.07     32.44 o 
   2   5  15      409.21      401.18     49.67 o 
   3   5  15      427.08      470.44     39.57 o 
   4   5  15     1250.78     1293.95     55.78 o 
   5   5  15      159.73      163.69     40.98 o 
  -9   6  15      196.47      215.22     57.87 o 
  -8   6  15      722.26      787.69    114.81 o 
  -7   6  15      260.07      221.03     52.22 o 
  -6   6  15      118.78       94.92     46.19 o 
  -5   6  15      130.24      129.62     58.38 o 
  -4   6  15       76.07       51.27     39.37 o 
  -3   6  15      204.01      140.20     64.14 o 
  -2   6  15        9.75       75.65     57.26 o 
  -1   6  15      179.70      176.38     60.79 o 
   0   6  15      306.05      311.79     51.95 o 
   1   6  15       37.17       27.25     30.56 o 
   2   6  15      373.07      288.60     36.95 o 
   3   6  15      490.34      499.73     42.70 o 
   4   6  15        6.10       14.06     33.66 o 
  -8   7  15       91.68      104.07     54.65 o 
  -7   7  15       95.17       66.24     50.70 o 
  -6   7  15      611.56      694.04     64.13 o 
  -5   7  15      529.84      528.06     56.65 o 
  -4   7  15      223.77      203.62     70.96 o 
  -3   7  15      127.41      221.53     68.55 o 
  -2   7  15      206.33      276.80     71.29 o 
  -1   7  15       74.52       98.50     48.40 o 
   0   7  15      177.16      177.36     49.73 o 
   1   7  15      345.16      295.59     52.96 o 
   2   7  15       80.25       54.26     34.14 o 
   3   7  15      108.47       62.57     35.60 o 
  -7   8  15      309.91      230.70     57.42 o 
  -6   8  15       16.10       -0.80     46.56 o 
  -5   8  15      346.47      248.93     80.20 o 
  -4   8  15      320.78      574.53     90.75 o 
  -3   8  15      152.64      162.26     72.83 o 
  -2   8  15       30.65       40.29     66.11 o 
  -1   8  15      558.13      601.77     64.77 o 
   0   8  15      100.56       41.97     48.13 o 
   1   8  15       59.55        7.27     34.12 o 
   2   8  15       69.31       48.57     35.78 o 
  -5   9  15       28.49       78.48     79.67 o 
  -4   9  15       20.18      -23.74     71.34 o 
  -3   9  15       57.61       93.23     72.24 o 
  -2   9  15       18.80       49.29     71.99 o 
  -1   9  15      107.70       86.29     53.57 o 
   0   9  15       19.11      -27.11     61.92 o 
  -5  -8  16      131.76      116.65     77.53 o 
  -4  -8  16      649.85      579.74     88.39 o 
  -3  -8  16      380.02      575.12     89.02 o 
  -2  -8  16      182.01      123.41     74.22 o 
  -1  -8  16      321.79      405.71     83.09 o 
   0  -8  16      121.26      120.81     75.36 o 
  -7  -7  16      170.60      199.12     77.15 o 
  -6  -7  16      106.01      206.09     74.33 o 
  -5  -7  16      278.35      333.57     77.89 o 
  -4  -7  16       35.03      -28.26     68.55 o 
  -3  -7  16      772.33      708.44     87.68 o 
  -2  -7  16      472.12      429.11     81.44 o 
  -1  -7  16       94.33       40.51     68.37 o 
   0  -7  16       52.07       83.21     66.32 o 
   1  -7  16      154.14      263.66     73.61 o 
   2  -7  16       60.36       93.62     70.81 o 
  -8  -6  16      791.70      767.88     89.93 o 
  -7  -6  16     1130.96     1162.24    100.37 o 
  -6  -6  16      463.61      374.70     76.69 o 
  -5  -6  16      551.26      638.91     80.66 o 
  -4  -6  16      440.00      458.02     75.28 o 
  -3  -6  16      132.55      288.50     69.59 o 
  -2  -6  16        1.16      -30.75     64.63 o 
  -1  -6  16      245.80      150.24     68.16 o 
   0  -6  16      155.27      106.84     67.56 o 
   1  -6  16       94.83       71.77     65.65 o 
   2  -6  16       63.59       46.23     65.93 o 
   3  -6  16      187.29      314.49     50.46 o 
  -9  -5  16      764.53      850.81     87.29 o 
  -8  -5  16      674.84      618.11     92.02 o 
  -7  -5  16       63.54      -10.43     67.53 o 
  -6  -5  16     1257.43     1108.35     96.58 o 
  -5  -5  16      293.77      271.95     65.20 o 
  -4  -5  16      738.21      624.75     77.03 o 
  -3  -5  16      428.84      392.81     70.21 o 
  -2  -5  16      547.11      471.09     72.71 o 
  -1  -5  16      227.23      249.37     67.33 o 
   0  -5  16      105.75      -35.20     60.91 o 
   1  -5  16      195.58      141.88     65.55 o 
   2  -5  16       39.33      117.04     79.72 o 
   3  -5  16      243.38      273.72     47.33 o 
   4  -5  16        8.13      125.43     44.91 o 
  -9  -4  16      330.10      265.48     60.36 o 
  -8  -4  16      396.22      403.44    114.75 o 
  -7  -4  16     1289.87     1098.08    130.70 o 
  -6  -4  16      133.80      129.75     67.77 o 
  -5  -4  16       15.09       24.58     57.53 o 
  -4  -4  16     1881.04     1831.40    111.62 o 
  -3  -4  16      445.86      514.45     70.45 o 
  -2  -4  16      323.77      274.88     64.57 o 
  -1  -4  16      808.47     1006.53     83.47 o 
   0  -4  16      390.97      337.45     66.68 o 
   1  -4  16       59.46       68.77     45.42 o 
   2  -4  16      118.45      213.25     99.15 o 
   3  -4  16       37.95       63.32     41.77 o 
   4  -4  16        3.28       61.24     43.21 o 
 -10  -3  16      126.55      167.69     59.57 o 
  -9  -3  16      224.15      278.16     58.42 o 
  -8  -3  16       26.05       21.08     49.16 o 
  -7  -3  16      385.18      306.83     55.53 o 
  -6  -3  16     1458.22     1234.35    103.70 o 
  -5  -3  16     2285.38     2053.53    122.38 o 
  -4  -3  16      141.43      184.11     59.26 o 
  -3  -3  16      474.02      430.42     63.95 o 
  -2  -3  16     1574.83     1626.98     99.30 o 
  -1  -3  16      235.54      285.75     61.23 o 
   0  -3  16      656.25      778.46     65.55 o 
   1  -3  16      367.71      470.42     49.26 o 
   2  -3  16       66.34       89.81     38.56 o 
   3  -3  16       27.89       79.44     73.74 o 
   4  -3  16        9.45       99.62     57.56 o 
   5  -3  16       70.10      181.64     62.88 o 
 -10  -2  16      458.71      554.42     65.87 o 
  -9  -2  16      183.84      213.09     55.19 o 
  -8  -2  16      831.98      787.21     64.48 o 
  -7  -2  16      889.14      754.52     61.82 o 
  -6  -2  16      503.83      488.06     82.51 o 
  -5  -2  16      197.75      142.75    118.48 o 
  -4  -2  16     2697.21     2866.83    143.81 o 
  -3  -2  16     1012.36     1037.20     82.79 o 
  -2  -2  16      344.41      443.52     62.83 o 
  -1  -2  16      220.02      274.35     38.46 o 
   0  -2  16      110.06      152.86     36.32 o 
   1  -2  16      287.40      283.26     40.64 o 
   2  -2  16      157.04      193.57     40.07 o 
   3  -2  16      304.40      464.81     68.09 o 
   4  -2  16       26.68       71.27     55.54 o 
   5  -2  16       27.42       98.80     59.79 o 
 -10  -1  16       93.34      210.01     54.36 o 
  -9  -1  16       90.03      254.22    112.20 o 
  -8  -1  16      560.92      655.91     90.65 o 
  -7  -1  16       69.53       77.79     45.13 o 
  -6  -1  16     3206.67     2795.60    110.09 o 
  -5  -1  16      688.26      735.34    107.16 o 
  -4  -1  16      128.52      165.99     54.47 o 
  -3  -1  16      551.83      556.98     64.86 o 
  -2  -1  16     1058.98     1205.17     53.61 o 
  -1  -1  16       66.06       41.76     31.33 o 
   0  -1  16     1275.54     1529.30     77.52 o 
   1  -1  16      198.09      178.13     49.95 o 
   2  -1  16      276.08      378.38     60.22 o 
   3  -1  16       58.80       53.28     52.77 o 
   4  -1  16       21.37      183.67     60.79 o 
   5  -1  16      449.53      616.40     82.12 o 
 -10   0  16      988.00     1125.85     81.21 o 
  -9   0  16      881.20      785.41     62.11 o 
  -8   0  16     1843.87     1615.71     80.79 o 
  -7   0  16     1528.10     1620.87     79.56 o 
  -6   0  16      122.10      167.11     43.69 o 
  -5   0  16      137.59      162.71     65.30 o 
  -4   0  16     1117.75     1110.83     61.80 o 
  -3   0  16       46.86      102.24     34.08 o 
  -2   0  16      120.07      236.86     43.66 o 
  -1   0  16      526.46      572.47     39.57 o 
   0   0  16     1413.14     1774.41     66.04 o 
   1   0  16        3.94      -22.84     59.45 o 
   2   0  16     1157.70     1335.78     76.60 o 
   3   0  16      132.78      168.58     58.64 o 
   4   0  16       47.01      138.26     59.89 o 
   5   0  16        6.03        7.15     56.86 o 
 -10   1  16       66.50      280.94    131.69 o 
  -9   1  16       53.73      229.53     73.14 o 
  -8   1  16      599.75      771.64    125.69 o 
  -7   1  16       93.44      143.33    121.04 o 
  -6   1  16     3274.23     2842.08    151.39 o 
  -5   1  16      777.22      796.29     55.03 o 
  -4   1  16      147.41      244.91     38.45 o 
  -3   1  16      584.44      569.56     40.49 o 
  -2   1  16     1014.37     1253.23     54.14 o 
  -1   1  16       67.78       46.21     29.76 o 
   0   1  16     1210.11     1577.51     62.11 o 
   1   1  16      184.92      117.30     40.90 o 
   2   1  16      283.31      260.37     47.43 o 
   3   1  16       46.45       18.38     54.05 o 
   4   1  16       24.07      -46.61     54.97 o 
   5   1  16      444.69      482.30     76.89 o 
 -10   2  16      443.22      437.97     86.92 o 
  -9   2  16      203.20      336.25     91.57 o 
  -8   2  16      761.42      908.01    114.52 o 
  -7   2  16      993.73      760.03     80.64 o 
  -6   2  16      531.15      483.06     68.70 o 
  -5   2  16      230.74      224.20     39.28 o 
  -4   2  16     2817.79     2824.45    157.85 o 
  -3   2  16      956.73     1140.65     52.73 o 
  -2   2  16      342.89      485.09     44.91 o 
  -1   2  16      221.33      253.54     52.59 o 
   0   2  16      115.37      134.06     42.06 o 
   1   2  16      267.56      254.80     45.79 o 
   2   2  16      136.18      195.15     57.57 o 
   3   2  16      297.48      332.35     64.50 o 
   4   2  16       32.44      -32.69     57.26 o 
   5   2  16       27.28       49.95     61.06 o 
 -10   3  16      113.86      172.94     81.63 o 
  -9   3  16      251.35      229.11     78.33 o 
  -8   3  16       54.68       80.93     66.00 o 
  -7   3  16      360.63      333.52     70.39 o 
  -6   3  16     1370.43     1414.71     69.63 o 
  -5   3  16     2145.33     2215.10     88.96 o 
  -4   3  16      115.57       87.70     36.67 o 
  -3   3  16      527.79      418.89     52.79 o 
  -2   3  16     1698.86     1556.72     61.75 o 
  -1   3  16      233.55      192.71     62.32 o 
   0   3  16      659.46      728.16     59.77 o 
   1   3  16      408.04      491.34     68.96 o 
   2   3  16       74.39       20.74     54.62 o 
   3   3  16       41.31       63.83     56.37 o 
   4   3  16        7.78       43.33     58.91 o 
   5   3  16       55.48       68.01     63.08 o 
  -9   4  16      263.30      344.21     84.47 o 
  -8   4  16      447.65      459.08     81.90 o 
  -7   4  16     1212.25     1240.89     70.80 o 
  -6   4  16      182.15      215.45     43.65 o 
  -5   4  16        4.18       22.09     38.39 o 
  -4   4  16     1829.46     1787.54     80.76 o 
  -3   4  16      455.24      482.45     47.57 o 
  -2   4  16      285.72      392.08     67.50 o 
  -1   4  16      925.36      908.89     88.40 o 
   0   4  16      391.78      345.20     65.76 o 
   1   4  16       78.18       33.24     40.84 o 
   2   4  16      128.44      156.81     30.72 o 
   3   4  16       51.65       98.53     59.08 o 
   4   4  16        3.57      -10.80     58.92 o 
  -9   5  16      765.28      739.64    103.68 o 
  -8   5  16      705.77      583.91     62.11 o 
  -7   5  16       80.09       62.25     46.04 o 
  -6   5  16     1258.51     1272.57     71.93 o 
  -5   5  16      304.00      346.90     82.86 o 
  -4   5  16      790.65      733.34     55.61 o 
  -3   5  16      521.26      408.65     74.05 o 
  -2   5  16      551.74      568.56     78.54 o 
  -1   5  16      213.79      274.60     67.67 o 
   0   5  16       57.45       64.71     83.94 o 
   1   5  16      164.32      152.32     46.46 o 
   2   5  16       46.15       -4.69     29.63 o 
   3   5  16      254.46      157.87     35.19 o 
   4   5  16       10.11      -17.61     67.34 o 
  -8   6  16      806.03      836.96     70.54 o 
  -7   6  16     1158.23     1165.97     78.51 o 
  -6   6  16      547.33      427.80     55.89 o 
  -5   6  16      644.85      568.70     57.06 o 
  -4   6  16      546.19      473.19     80.36 o 
  -3   6  16      113.26      130.44     66.96 o 
  -2   6  16        2.81      -35.43     58.59 o 
  -1   6  16      245.46      239.23     68.54 o 
   0   6  16      149.19       88.08     46.65 o 
   1   6  16       74.13       53.97     32.23 o 
   2   6  16       66.56       -2.12     44.25 o 
   3   6  16      209.50      157.58     36.10 o 
  -7   7  16      191.09      121.70     56.94 o 
  -6   7  16      182.49      189.45     51.98 o 
  -5   7  16      318.05      264.07     77.57 o 
  -4   7  16       52.01       48.74     67.71 o 
  -3   7  16      761.86      832.09     94.88 o 
  -2   7  16      470.65      496.91     83.49 o 
  -1   7  16       93.59       39.71     63.93 o 
   0   7  16       61.25       42.19     47.48 o 
   1   7  16      171.47      169.08     36.72 o 
   2   7  16       48.72      -12.82     33.40 o 
  -5   8  16      176.91      183.50     79.72 o 
  -4   8  16      676.98      589.11     95.03 o 
  -3   8  16      394.15      485.96     90.85 o 
  -2   8  16      189.40      212.80     79.10 o 
  -1   8  16      308.84      391.51     82.19 o 
   0   8  16      116.95       39.97     51.61 o 
  -6  -7  17       35.63       46.35     76.54 o 
  -5  -7  17      177.64      219.51     77.61 o 
  -4  -7  17      384.00      380.34     81.67 o 
  -3  -7  17       19.92     -137.93     68.96 o 
  -2  -7  17      413.44      506.23     83.12 o 
  -1  -7  17      334.76      269.53     78.78 o 
   0  -7  17      341.42      269.26     78.94 o 
  -7  -6  17       53.50      101.23     78.29 o 
  -6  -6  17      197.99      190.96     74.03 o 
  -5  -6  17      196.48      180.51     71.26 o 
  -4  -6  17      433.07      409.18     77.94 o 
  -3  -6  17      207.69      264.14     73.92 o 
  -2  -6  17      175.81       82.32     66.97 o 
  -1  -6  17      219.53      123.17     70.22 o 
   0  -6  17      166.27       39.44     67.45 o 
   1  -6  17       77.84       89.78     70.37 o 
   2  -6  17      321.60      317.24     75.13 o 
  -8  -5  17      135.07       27.86     91.59 o 
  -7  -5  17      128.19      -61.89     99.57 o 
  -6  -5  17      108.02      121.38     66.64 o 
  -5  -5  17      322.70      220.25     70.50 o 
  -4  -5  17      132.92      128.29     63.32 o 
  -3  -5  17      585.54      634.36     80.17 o 
  -2  -5  17      130.05      124.66     64.32 o 
  -1  -5  17       56.77       13.48     64.79 o 
   0  -5  17      117.26       73.88     65.82 o 
   1  -5  17      537.89      578.80     78.01 o 
   2  -5  17      380.24      323.43     74.34 o 
   3  -5  17       46.50      170.27     84.61 o 
  -9  -4  17      437.83      462.78     96.10 o 
  -8  -4  17       72.74       48.92     56.76 o 
  -7  -4  17       47.39      -21.79     87.73 o 
  -6  -4  17      741.49      623.50     82.09 o 
  -5  -4  17       88.70      159.11     64.20 o 
  -4  -4  17      412.38      503.31     71.15 o 
  -3  -4  17      432.61      437.20     71.58 o 
  -2  -4  17       91.19       45.88     61.31 o 
  -1  -4  17     1250.85     1198.53     92.53 o 
   0  -4  17      439.27      561.48     74.82 o 
   1  -4  17       58.61      150.74     75.20 o 
   2  -4  17      180.51      292.28     44.62 o 
   3  -4  17      525.41      749.09     56.11 o 
  -9  -3  17       45.06      201.07     57.68 o 
  -8  -3  17        5.15       -2.18     51.87 o 
  -7  -3  17       78.93       44.53     52.45 o 
  -6  -3  17      356.12      352.36     65.62 o 
  -5  -3  17       41.22      111.86     65.20 o 
  -4  -3  17     1139.68      999.91     87.52 o 
  -3  -3  17      377.59      401.07     69.79 o 
  -2  -3  17      932.28      938.92     82.77 o 
  -1  -3  17      536.91      528.78     72.48 o 
   0  -3  17       13.61       52.64     59.33 o 
   1  -3  17      988.08     1075.77     60.09 o 
   2  -3  17        9.49        8.25     71.05 o 
   3  -3  17      201.07      321.70     66.10 o 
   4  -3  17       16.38       99.15     58.58 o 
 -10  -2  17       47.14      142.44    114.92 o 
  -9  -2  17      343.78      391.11     60.00 o 
  -8  -2  17       32.24       92.13     50.45 o 
  -7  -2  17       29.98       25.86     46.17 o 
  -6  -2  17      348.84      385.89     59.23 o 
  -5  -2  17       86.91      -22.35     97.48 o 
  -4  -2  17       18.19      -57.96     59.60 o 
  -3  -2  17      449.16      570.20     71.64 o 
  -2  -2  17      901.17      914.36     82.01 o 
  -1  -2  17     1979.10     2295.48    127.59 o 
   0  -2  17      770.98      932.07     56.38 o 
   1  -2  17       58.16      160.20     76.61 o 
   2  -2  17       71.39       29.72     79.61 o 
   3  -2  17      226.38      323.02     65.18 o 
   4  -2  17       50.36       93.06     60.78 o 
 -10  -1  17      162.98      290.29    110.50 o 
  -9  -1  17      129.05      252.40     92.32 o 
  -8  -1  17      958.02      969.64     71.38 o 
  -7  -1  17      244.89      295.27     50.28 o 
  -6  -1  17       75.73       46.16     44.25 o 
  -5  -1  17      277.42      283.04     51.30 o 
  -4  -1  17      780.02      670.89     97.34 o 
  -3  -1  17      726.52      901.39     83.88 o 
  -2  -1  17      458.74      508.29     46.23 o 
  -1  -1  17      557.01      581.20     86.71 o 
   0  -1  17      289.86      317.33     42.03 o 
   1  -1  17      772.19      872.27     53.95 o 
   2  -1  17      225.63      304.57     62.78 o 
   3  -1  17      143.86      188.10     61.88 o 
   4  -1  17      109.02      191.10     62.05 o 
 -10   0  17        3.16      289.39    120.45 o 
  -9   0  17      336.90      648.55     87.81 o 
  -8   0  17      412.29      588.86    129.68 o 
  -7   0  17        5.13      170.12     50.12 o 
  -6   0  17     2159.70     2176.22     93.65 o 
  -5   0  17      473.03      585.74     54.15 o 
  -4   0  17      444.91      463.81     67.40 o 
  -3   0  17      161.04      178.28     34.73 o 
  -2   0  17      192.73      165.56     48.73 o 
  -1   0  17      424.03      520.00     41.02 o 
   0   0  17      186.49      262.76     36.12 o 
   1   0  17      381.96      368.15     68.43 o 
   2   0  17        0.83       29.97     41.87 o 
   3   0  17     1393.92     1586.18    109.18 o 
   4   0  17      120.83       92.66     61.56 o 
 -10   1  17      113.22      277.95     83.72 o 
  -9   1  17      144.90      163.90     71.35 o 
  -8   1  17      918.28     1029.75    129.49 o 
  -7   1  17      259.84      342.80     82.30 o 
  -6   1  17       81.51       31.43     58.94 o 
  -5   1  17      342.11      403.46     67.08 o 
  -4   1  17      837.65      806.84     75.71 o 
  -3   1  17      818.05      842.61     49.85 o 
  -2   1  17      490.26      590.76     87.87 o 
  -1   1  17      493.53      528.85     54.81 o 
   0   1  17      299.93      320.46     47.86 o 
   1   1  17      733.37      846.62     65.42 o 
   2   1  17      231.15      215.19     60.38 o 
   3   1  17      119.32      256.11     65.20 o 
   4   1  17      112.84      119.57     63.65 o 
 -10   2  17       47.14      191.17     81.62 o 
  -9   2  17      339.65      289.47     78.10 o 
  -8   2  17       35.51       62.05     66.23 o 
  -7   2  17       31.26       82.81     61.59 o 
  -6   2  17      396.42      452.27     68.00 o 
  -5   2  17       88.89       86.93     55.97 o 
  -4   2  17       37.54       59.34     37.98 o 
  -3   2  17      448.19      553.49     66.67 o 
  -2   2  17      871.86     1029.52     85.07 o 
  -1   2  17     2058.34     2333.68    106.71 o 
   0   2  17      763.88      815.20     81.61 o 
   1   2  17       66.58       45.03     54.89 o 
   2   2  17       56.82       45.74     54.98 o 
   3   2  17      262.54      331.66     69.60 o 
   4   2  17       44.94      -53.55     55.97 o 
  -9   3  17       21.28      111.41     76.32 o 
  -8   3  17        7.83       53.90     68.86 o 
  -7   3  17      101.78       77.33     64.35 o 
  -6   3  17      357.67      400.32     70.33 o 
  -5   3  17       75.76       94.19     53.64 o 
  -4   3  17     1125.73     1253.77     65.14 o 
  -3   3  17      358.78      496.68     52.08 o 
  -2   3  17      948.16      993.48     91.02 o 
  -1   3  17      611.53      598.18     78.12 o 
   0   3  17        7.27        5.89     55.53 o 
   1   3  17     1025.55     1088.59     94.77 o 
   2   3  17       22.30        5.44     57.36 o 
   3   3  17      213.16      186.72     67.14 o 
   4   3  17       16.16       13.89     60.05 o 
  -9   4  17      455.06      484.70     88.48 o 
  -8   4  17       53.61       24.07     71.57 o 
  -7   4  17       39.78       32.24     63.73 o 
  -6   4  17      668.80      791.31     68.18 o 
  -5   4  17      119.99      111.70     59.23 o 
  -4   4  17      385.93      526.85     54.60 o 
  -3   4  17      482.63      487.96     76.95 o 
  -2   4  17      119.79       95.92     62.50 o 
  -1   4  17     1126.57     1283.92    103.95 o 
   0   4  17      488.12      465.42     77.12 o 
   1   4  17       61.07       53.96     58.54 o 
   2   4  17      225.60      164.74     66.32 o 
   3   4  17      577.41      569.49     83.16 o 
  -8   5  17      154.42      232.92     79.46 o 
  -7   5  17      108.85      126.43     49.21 o 
  -6   5  17       99.48      130.39     47.67 o 
  -5   5  17      316.44      322.40     49.28 o 
  -4   5  17       88.62       89.39     66.11 o 
  -3   5  17      603.86      713.40     87.59 o 
  -2   5  17      178.85      122.39     66.90 o 
  -1   5  17       85.43      100.05     62.50 o 
   0   5  17      124.09      106.83     63.98 o 
   1   5  17      491.85      453.94     57.41 o 
   2   5  17      354.70      323.63     43.23 o 
   3   5  17       44.97      115.91     67.16 o 
  -7   6  17       46.85       79.35     51.50 o 
  -6   6  17      220.87      178.93     68.03 o 
  -5   6  17      253.25      177.06     74.20 o 
  -4   6  17      434.66      389.99     81.67 o 
  -3   6  17      243.97      321.64     78.58 o 
  -2   6  17      138.84      156.80     69.91 o 
  -1   6  17      168.66      202.48     69.75 o 
   0   6  17      156.15      109.52     64.02 o 
   1   6  17       66.33       32.49     48.71 o 
   2   6  17      276.66      279.91     38.75 o 
  -6   7  17       30.96      -23.88     72.67 o 
  -5   7  17      204.81      163.74     78.15 o 
  -4   7  17      394.74      389.13     86.04 o 
  -3   7  17        9.04        9.03     70.82 o 
  -2   7  17      432.72      434.45     84.26 o 
  -1   7  17      280.52      367.58     82.26 o 
   0   7  17      299.53      268.14     56.62 o 
  -5  -6  18       77.06       77.64     72.04 o 
  -4  -6  18        5.15       22.23     69.72 o 
  -3  -6  18       12.81     -107.53     66.80 o 
  -2  -6  18       73.64       96.83     73.02 o 
  -1  -6  18      174.96      132.85     74.24 o 
   0  -6  18        6.38     -138.67     69.34 o 
  -7  -5  18       59.73      -10.03    170.74 o 
  -6  -5  18      131.09      142.69     70.32 o 
  -5  -5  18       63.47       70.64     69.89 o 
  -4  -5  18       55.12      130.56     68.59 o 
  -3  -5  18       44.00      -44.45     62.68 o 
  -2  -5  18        9.60       31.78     66.55 o 
  -1  -5  18       53.78      -55.87     64.96 o 
   0  -5  18       41.88       -4.63     68.79 o 
   1  -5  18      102.18        6.68     67.88 o 
  -8  -4  18       68.21      104.28     84.53 o 
  -7  -4  18      143.90       74.06    120.21 o 
  -6  -4  18      341.22      335.83     79.89 o 
  -5  -4  18      274.10      319.51     73.83 o 
  -4  -4  18      142.98      201.34     68.91 o 
  -3  -4  18      399.37      403.98     73.57 o 
  -2  -4  18      104.36       87.52     66.64 o 
  -1  -4  18      103.40      117.88     65.85 o 
   0  -4  18       13.60        0.71     65.21 o 
   1  -4  18       60.08        4.49     67.72 o 
   2  -4  18       56.21      127.23    105.48 o 
  -8  -3  18      475.84      458.12     68.26 o 
  -7  -3  18       46.25      -29.66     74.37 o 
  -6  -3  18       45.48       35.18    188.95 o 
  -5  -3  18      250.26      319.03     74.81 o 
  -4  -3  18      525.73      535.52     77.79 o 
  -3  -3  18      389.31      438.01     72.80 o 
  -2  -3  18      276.44      378.14     70.80 o 
  -1  -3  18      948.28      874.77     81.61 o 
   0  -3  18      259.33      244.52     68.12 o 
   1  -3  18       31.01       35.41     84.50 o 
   2  -3  18      196.68      216.74     46.67 o 
  -9  -2  18      174.52      328.43     60.09 o 
  -8  -2  18       65.60      118.00     52.66 o 
  -7  -2  18      168.52      118.51     51.36 o 
  -6  -2  18      790.58      716.16     63.14 o 
  -5  -2  18        5.02      -42.13    105.78 o 
  -4  -2  18      348.52      336.75     72.24 o 
  -3  -2  18        8.53       -7.40     59.52 o 
  -2  -2  18      116.06      134.16     63.53 o 
  -1  -2  18      572.32      580.58     72.99 o 
   0  -2  18      388.34      512.67     49.47 o 
   1  -2  18      288.32      357.60     46.62 o 
   2  -2  18      191.60      278.64     65.88 o 
   3  -2  18       90.07      151.41     62.25 o 
  -9  -1  18       92.18      256.31     55.88 o 
  -8  -1  18     1053.35     1055.81     70.98 o 
  -7  -1  18      113.69      181.36     49.73 o 
  -6  -1  18      152.47      150.65     56.14 o 
  -5  -1  18       88.63      137.24     63.91 o 
  -4  -1  18      403.06      476.81     71.46 o 
  -3  -1  18      147.51      193.34     65.40 o 
  -2  -1  18       67.11       90.69     59.40 o 
  -1  -1  18      139.87      150.00     41.64 o 
   0  -1  18      137.76      117.58     40.44 o 
   1  -1  18       83.62      149.37     57.37 o 
   2  -1  18      207.83      256.27     62.76 o 
   3  -1  18       88.15      187.98     62.72 o 
  -9   0  18      199.95      533.69    154.47 o 
  -8   0  18       35.33      225.89     97.15 o 
  -7   0  18      279.44      465.86    105.00 o 
  -6   0  18      257.69      320.85     69.94 o 
  -5   0  18      526.19      620.13     76.67 o 
  -4   0  18       16.61       50.56     58.70 o 
  -3   0  18      106.98       94.92     46.58 o 
  -2   0  18     1268.97     1446.00     63.42 o 
  -1   0  18        1.20        1.86     33.26 o 
   0   0  18        6.85        6.54     42.64 o 
   1   0  18       81.28      108.81     56.34 o 
   2   0  18       16.09        1.69     55.64 o 
   3   0  18       47.47      131.33     60.14 o 
  -9   1  18       79.51      152.81     75.63 o 
  -8   1  18     1096.86      926.02     92.71 o 
  -7   1  18      121.52       64.66     68.41 o 
  -6   1  18      187.31      180.48     64.18 o 
  -5   1  18      123.11      169.01     61.51 o 
  -4   1  18      358.29      483.77     77.20 o 
  -3   1  18      131.06      150.66     64.91 o 
  -2   1  18       52.81      160.45     59.31 o 
  -1   1  18      147.58      105.15     59.61 o 
   0   1  18      142.65      118.60     58.42 o 
   1   1  18       83.52      121.76     58.93 o 
   2   1  18      185.44      216.10     65.02 o 
   3   1  18       85.26       88.65     61.29 o 
  -9   2  18      230.49      279.65     81.62 o 
  -8   2  18       54.97       95.23     71.56 o 
  -7   2  18      224.41      193.19     69.25 o 
  -6   2  18      794.90      673.80     79.81 o 
  -5   2  18        6.33       32.14     57.80 o 
  -4   2  18      370.75      306.75     46.15 o 
  -3   2  18        5.14       66.09     38.86 o 
  -2   2  18      129.03      135.75     62.45 o 
  -1   2  18      511.52      581.00     77.19 o 
   0   2  18      388.12      445.39     73.94 o 
   1   2  18      276.64      252.80     68.03 o 
   2   2  18      198.80      198.83     66.48 o 
   3   2  18       82.09      126.23     66.55 o 
  -8   3  18      416.96      590.81     88.29 o 
  -7   3  18       31.32       83.77     67.84 o 
  -6   3  18       20.54      112.12     63.23 o 
  -5   3  18      229.77      361.87     82.35 o 
  -4   3  18      533.73      614.73     53.57 o 
  -3   3  18      379.37      444.99     76.16 o 
  -2   3  18      309.88      376.45     72.47 o 
  -1   3  18      961.55      943.76     90.67 o 
   0   3  18      251.52      316.73     71.37 o 
   1   3  18       30.96       24.23     60.85 o 
   2   3  18      228.98      218.90     68.63 o 
  -8   4  18       77.83      259.02     79.14 o 
  -7   4  18      114.22      163.94     72.60 o 
  -6   4  18      314.22      324.12     92.20 o 
  -5   4  18      288.89      278.41     49.94 o 
  -4   4  18      143.17      178.47     45.72 o 
  -3   4  18      412.19      449.43     79.28 o 
  -2   4  18      116.77      162.08     65.97 o 
  -1   4  18      105.12       65.04     65.84 o 
   0   4  18       17.54       26.69     60.51 o 
   1   4  18      109.18       19.76     62.72 o 
   2   4  18       56.12      112.69     66.77 o 
  -7   5  18       58.12       84.43     58.15 o 
  -6   5  18      103.21       82.06     48.60 o 
  -5   5  18      114.19       78.07     45.27 o 
  -4   5  18       41.05      -78.90     65.37 o 
  -3   5  18       20.30       -4.59     65.59 o 
  -2   5  18        9.46      -39.22     61.68 o 
  -1   5  18       29.28       32.06     62.34 o 
   0   5  18       51.85       62.90     65.82 o 
   1   5  18      112.27       77.10     66.56 o 
  -5   6  18      105.19       44.90     75.25 o 
  -4   6  18       16.09       38.95     71.79 o 
  -3   6  18        3.90      -54.13     67.45 o 
  -2   6  18       91.78       62.18     70.13 o 
  -1   6  18      151.52      192.92     75.14 o 
   0   6  18        2.88      -94.45     62.79 o 
  -5  -5  19      669.88      615.87     88.11 o 
  -4  -5  19      257.70      382.30     80.43 o 
  -3  -5  19       30.65       44.65     70.60 o 
  -2  -5  19       34.47      190.75     74.14 o 
  -6  -4  19      453.83      441.90     86.23 o 
  -5  -4  19      215.29      169.75     72.61 o 
  -4  -4  19       64.22       85.25     69.85 o 
  -3  -4  19     1224.93     1324.75     99.43 o 
  -2  -4  19      528.59      582.41     82.98 o 
  -1  -4  19       51.54       47.84     67.88 o 
   0  -4  19       67.20      166.68     70.78 o 
  -7  -3  19      375.52      426.86    149.50 o 
  -6  -3  19      250.88      292.93     75.54 o 
  -5  -3  19      678.61      751.80     88.06 o 
  -4  -3  19      665.12      725.47     83.52 o 
  -3  -3  19        2.27      104.81     67.36 o 
  -2  -3  19      118.19      179.50     66.62 o 
  -1  -3  19     1141.96     1401.69     99.04 o 
   0  -3  19      272.49      313.41     72.23 o 
   1  -3  19      218.12      270.15     71.78 o 
  -7  -2  19      284.76      293.94     57.17 o 
  -6  -2  19      220.80      216.02    130.80 o 
  -5  -2  19      290.57      406.95     75.65 o 
  -4  -2  19       35.74      166.36     71.75 o 
  -3  -2  19     2025.51     2111.27    129.30 o 
  -2  -2  19        8.18      176.46     67.39 o 
  -1  -2  19      909.32     1121.93     92.26 o 
   0  -2  19      240.79      202.83     66.81 o 
   1  -2  19       21.95      107.91     57.49 o 
  -8  -1  19      324.23      610.77    140.07 o 
  -7  -1  19      559.02      662.15     70.39 o 
  -6  -1  19       35.67      119.86     67.94 o 
  -5  -1  19     1036.49     1030.69     92.51 o 
  -4  -1  19       94.86      265.33     71.05 o 
  -3  -1  19      290.27      266.70     71.24 o 
  -2  -1  19       76.40      256.35     68.25 o 
  -1  -1  19     1027.75     1317.91     94.75 o 
   0  -1  19       65.47       40.67     56.42 o 
   1  -1  19       62.74       70.40     58.35 o 
   2  -1  19       30.39      105.82     60.28 o 
  -8   0  19      497.86      613.43     89.18 o 
  -7   0  19      707.71      736.06     84.88 o 
  -6   0  19      846.59      844.17     87.08 o 
  -5   0  19        3.47      107.71     66.18 o 
  -4   0  19      181.31      164.60     66.28 o 
  -3   0  19      620.84      791.16     81.52 o 
  -2   0  19      200.57      263.24     65.43 o 
  -1   0  19        0.24      127.39     88.16 o 
   0   0  19      178.74      167.68     63.43 o 
   1   0  19      730.11      704.38     82.09 o 
   2   0  19       52.03       77.44     61.34 o 
  -8   1  19      296.46      465.62     83.48 o 
  -7   1  19      648.76      566.79     85.68 o 
  -6   1  19       47.40       92.94     67.04 o 
  -5   1  19     1117.47     1098.37     92.48 o 
  -4   1  19      106.05      336.51     69.16 o 
  -3   1  19      261.40      475.36     70.36 o 
  -2   1  19       62.70      235.66    108.16 o 
  -1   1  19      994.85     1227.66    101.19 o 
   0   1  19       56.76       19.77     59.70 o 
   1   1  19       51.57       27.33     61.79 o 
   2   1  19       32.08        5.20     61.26 o 
  -7   2  19      291.20      291.76     73.03 o 
  -6   2  19      227.52      262.86     69.29 o 
  -5   2  19      293.76      294.10     70.69 o 
  -4   2  19       48.88      155.28     62.62 o 
  -3   2  19     2038.20     2391.22     96.39 o 
  -2   2  19       17.90       60.73     62.79 o 
  -1   2  19      937.14     1197.74    100.99 o 
   0   2  19      195.35      184.70     67.48 o 
   1   2  19       26.14       28.45     61.02 o 
  -7   3  19      330.10      496.36     80.38 o 
  -6   3  19      232.94      373.49     75.27 o 
  -5   3  19      686.89      734.23     81.21 o 
  -4   3  19      684.27      766.47     74.44 o 
  -3   3  19        0.42      -70.83     62.72 o 
  -2   3  19      107.11      109.35     67.92 o 
  -1   3  19     1170.78     1235.69    108.16 o 
   0   3  19      287.11      425.08     78.55 o 
   1   3  19      240.23      238.57     72.31 o 
  -6   4  19      383.11      511.84     80.67 o 
  -5   4  19      159.93      290.10    138.71 o 
  -4   4  19       69.95       32.33     69.08 o 
  -3   4  19     1194.83     1371.89    116.62 o 
  -2   4  19      559.51      678.57     91.30 o 
  -1   4  19       57.77       49.16     66.83 o 
   0   4  19      109.89       87.11     66.41 o 
  -5   5  19      660.99      679.04     95.83 o 
  -4   5  19      280.33      170.55     81.19 o 
  -3   5  19       26.89        4.49     71.24 o 
  -2   5  19       76.16       63.06     71.11 o 
  -5  -3  20      201.70      208.65     76.51 o 
  -4  -3  20      133.41      188.70     77.52 o 
  -3  -3  20      218.71      274.27     73.41 o 
  -2  -3  20      217.44      372.62     77.25 o 
  -6  -2  20       30.99      175.96     72.82 o 
  -5  -2  20       26.05       94.21     70.02 o 
  -4  -2  20       20.15      164.55     73.25 o 
  -3  -2  20      196.76      270.83     76.28 o 
  -2  -2  20      987.97     1028.24     94.12 o 
  -1  -2  20      142.05      157.69     71.32 o 
  -6  -1  20       56.19      205.26     72.97 o 
  -5  -1  20        4.25       98.95     67.79 o 
  -4  -1  20      695.18      680.67     83.07 o 
  -3  -1  20      142.93      318.68     74.93 o 
  -2  -1  20      186.62      394.88     77.17 o 
  -1  -1  20       43.69      171.08     66.47 o 
   0  -1  20      338.67      306.49     71.88 o 
  -6   0  20      224.98      484.98     79.44 o 
  -5   0  20      348.32      438.87     75.58 o 
  -4   0  20      114.96      284.25     70.85 o 
  -3   0  20        2.50      137.21     66.98 o 
  -2   0  20      359.24      612.21     77.23 o 
  -1   0  20       18.72      -43.57     60.26 o 
   0   0  20       25.31       47.37     62.96 o 
  -6   1  20       62.28      177.86     69.99 o 
  -5   1  20        0.57      171.08     67.07 o 
  -4   1  20      706.14      769.78     81.45 o 
  -3   1  20      161.57      462.06     70.22 o 
  -2   1  20      211.91      217.44     70.76 o 
  -1   1  20       61.17       68.10     62.02 o 
   0   1  20      292.74      241.06     71.96 o 
  -6   2  20       18.49      128.69     67.00 o 
  -5   2  20       44.72      199.65     67.40 o 
  -4   2  20       24.27      269.05     64.32 o 
  -3   2  20      198.78      214.36     72.12 o 
  -2   2  20      948.49     1040.66     99.92 o 
  -1   2  20      142.74      139.22     71.43 o 
  -5   3  20      175.36      264.66     68.95 o 
  -4   3  20      103.14      102.51     68.75 o 
  -3   3  20      244.01      227.62     76.86 o 
  -2   3  20      213.04      199.66     76.91 o 
                                                 
